# Supplementary material for: Regulation of transcription elongation anticipates alternative gene expression strategies across the cell cycle
Source: PLoS One. 2025 May 7;20(5):e0317650. doi: 10.1371/journal.pone.0317650 (PMC12057992; doi:10.1371/journal.pone.0317650)
Supplement: S1 Table — GRO, RNAp ChIP, mRNA expression and mRNA decay data for all genes, indicating the cluster where each genes is located, whether the gene has been previously described as cell-cycle regulated, and whether it belongs to RiBi or RP regulons. mRNA expression and decay data are from Cramer´s lab [17]. (XLSX) [file pone.0317650.s006.xlsx]

## Sheet: Suppl table 2 GRO-RPCC norm dat
GENE_SYMBOL	Gene_name	described_as_periodic	Cell_cycle_stage	Cluster	Ribi_yes_no	Ribi_subgroup	RP_sino	RP_subgroup	Z_SCORE_GRO_T0	Z_SCORE_GRO_t_30	Z_SCORE_GROt_60	Z_SCORE_RNAp ChIP_T0	Z_SCORE_RNAp ChIP_t_30	Z_SCORE_RNAp ChIP_t_60	RPCC_GRO_T_0	RNAp ChIP_GRO_SALIDA_30_MIN	RNAp ChIP_GRO_SALIDA_60M	Z–SCORE expression_0	Z–SCORE expression_5	Z–SCORE expression_10	Z–SCORE expression_15	Z–SCORE expression_20	Z–SCORE expression_25	Z–SCORE expression_30	Z–SCORE expression_35	Z–SCORE expression_40	Z–SCORE expression_45	Z–SCORE expression_50	Z–SCORE expression_55	Z–SCORE expression_60	Z–SCORE decay_5	Z–SCORE decay_10	Z–SCORE decay_15	Z–SCORE decay_20	Z–SCORE decay_25	Z–SCORE decay_30	Z–SCORE decay_35	Z–SCORE decay_40	Z–SCORE decay_45	Z–SCORE decay_50	Z–SCORE decay_55	Z–SCORE decay_60	Z–SCORE decay_65
YAL001C	TFC3	no	non_periodic	B	no	no_RIBI	no	no RP	-1.33363	-0.898845	-1.40311	-0.89584	-0.858391	-1.23313	0.437794	0.0404539	0.169979	-0.0495557	-0.087422	-0.0225462	0.148469	0.129736	0.241015	0.0015244	-0.132547	-0.106964	-0.153625	-0.0360465	0.0235192	-0.126278	0.0257728	0.102775	0.175561	0.222316	0.234864	0.213861	0.165962	0.103194	0.0405357	-0.00829636	-0.034743	-0.0258796	0.0257728
YAL002W	VPS8	no	non_periodic	C	no	no_RIBI	no	no RP	-1.12246	-1.57034	-2.0258	-0.821021	-1.55105	-1.11405	0.30144	0.0192919	0.911752	-0.0527856	-0.0457125	-0.218211	-0.122943	-0.166566	-0.071265	-0.368275	-0.104692	0.0011271	0.10877	0.0905046	-0.0520097	-0.076039	0.813689	0.838739	0.823598	0.780029	0.72317	0.661742	0.607438	0.577262	0.579121	0.613078	0.675691	0.7521	0.813689
YAL003W	EFB1	no	non_periodic	H	yes	translation initiation and elongation factors	no	no RP	1.91184	2.01834	1.6055	1.56632	2.43444	2.55022	-0.345522	0.416093	0.944725	0.064947	-0.04974	0.0680603	-0.0653993	0.128573	0.0662158	0.216535	0.078112	0.213464	0.0776424	0.133075	-0.0491537	0.202063	-2.03445	-1.97779	-1.86717	-1.76304	-1.70656	-1.6899	-1.69231	-1.71249	-1.74256	-1.79316	-1.89089	-1.99827	-2.03445
YAL004W		yes	G1	I	no	no_RIBI	no	no RP	2.4285	2.35806	1.52011	1.92074	2.49734	1.97286	-0.507761	0.139281	0.452754	0.0432809	-0.139619	0.236547	0.0493303	0.280204	-0.461841	0.0845195	-0.0401661	-0.22712	-0.253541	-0.223767	-0.140894	-0.0591499	NA	NA	NA	NA	NA	NA	NA	NA	NA	NA	NA	NA	NA
YAL005C	SSA1	yes	G1/S	J	no	no_RIBI	no	no RP	2.60317	2.65851	1.74297	1.81286	2.38067	1.96346	-0.790308	-0.277838	0.220495	0.0158894	-0.127182	0.0445957	-0.0136206	0.123487	0.0474881	-0.0895225	-0.205875	-0.198692	-0.330784	-0.223857	-0.15181	0.400848	-1.64749	-2.04843	-2.28823	-2.25721	-1.98984	-1.61171	-1.24141	-0.95857	-0.794787	-0.773636	-0.921432	-1.23392	-1.64749
YAL007C	ERP2	yes	G1/S	H	no	no_RIBI	no	no RP	-1.28312	-1.34039	-0.861447	-1.42156	-0.389107	0.0838897	-0.138447	0.951282	0.945337	0.0698992	0.154852	0.350879	0.482544	0.336969	0.417332	0.0558636	-0.287932	-0.179583	-0.415908	-0.392218	-0.235599	0.00507165	-1.81856	-2.40072	-3.04352	-3.53401	-3.47379	-2.86813	-2.16271	-1.60194	-1.23046	-1.06057	-1.10978	-1.37352	-1.81856
YAL008W	FUN14	no	uncertain	F	no	no_RIBI	no	no RP	-0.627051	-1.38921	-1.66666	-0.927967	-0.822241	-0.777125	-0.300916	0.566969	0.889535	0.00540191	0.0425382	0.093172	0.115853	-0.18152	-0.229297	-0.392316	-0.434139	-0.217444	-0.145641	-0.173198	-0.0820487	-0.0712506	-0.973316	-0.517895	-0.205443	-0.0565539	-0.0626566	-0.214353	-0.505857	-0.926897	-1.41797	-1.80104	-1.82861	-1.47776	-0.973316
YAL009W	SPO7	no	non_periodic	E	no	no_RIBI	no	no RP	-1.76576	-2.77747	-1.20219	0.190362	1.27369	0.47434	1.95612	4.05116	1.67653	-0.00534219	-0.0546317	0.0225065	-0.137648	-0.0387692	0.221212	-0.0366514	0.0661397	0.0369995	0.0867433	-0.00831806	-0.0100941	-0.135901	-0.00918205	-0.0364954	-0.0479866	-0.046436	-0.0365607	-0.0178281	0.00981972	0.0406228	0.0661257	0.0757372	0.0616523	0.0282363	-0.00918205
YAL011W	SWC1	no	uncertain	A	no	no_RIBI	no	no RP	-0.668	-0.227579	-0.456714	-0.0845314	0.010106	-0.304221	0.583468	0.237685	0.152493	0.00817849	-0.142572	-0.0691077	0.106137	0.146434	-0.084676	0.266909	0.334551	0.18648	0.135522	0.0783265	0.0879661	-0.0202969	0.124161	0.0430121	-0.0341376	-0.0894403	-0.112562	-0.0943991	-0.0352236	0.0481926	0.131725	0.190917	0.210358	0.186003	0.124161
YAL012W	CYS3	no	non_periodic	B	no	no_RIBI	no	no RP	0.530898	0.530882	0.321363	1.33532	1.04711	0.515436	0.804422	0.516227	0.194074	0.150204	-0.0645653	0.111703	0.12515	0.106013	0.380697	0.289585	0.291917	-0.102716	0.0131663	-0.11152	0.00437191	0.165099	-1.68406	-1.50422	-1.43122	-1.49012	-1.69715	-2.03294	-2.43463	-2.77993	-2.85242	-2.60155	-2.25188	-1.9411	-1.68406
YAL013W	DEP1	no	non_periodic	A	no	no_RIBI	no	no RP	-0.250246	0.417884	0.0579184	0.0863195	-0.0187123	-0.421024	0.336565	-0.436597	-0.478943	0.0870406	-0.244012	-0.0662303	0.12916	0.0704839	-0.175717	0.388425	0.248469	0.129758	-0.10719	0.149938	0.0935564	0.276432	0.475283	0.530023	0.641573	0.767022	0.877301	0.950213	0.969214	0.933442	0.846321	0.725441	0.600891	0.504654	0.475283
YAL014C	SYN8	no	non_periodic	A	no	no_RIBI	no	no RP	-1.04885	1.59232	0.725632	-0.0124598	0.361711	0.443576	1.03639	-1.23061	-0.282057	0.0748926	-0.101737	0.0204554	0.00919284	-0.0166572	0.151274	0.0519014	0.0360786	0.117492	0.0763142	0.0568	0.167353	0.195103	0.183596	0.118335	0.0707902	0.050909	0.0597584	0.0961045	0.152957	0.215932	0.267869	0.29387	0.286723	0.246573	0.183596
YAL015C	NTG1	no	non_periodic	D	no	no_RIBI	no	no RP	-0.124331	-0.0155071	-0.205219	0.164466	-0.512541	-0.164922	0.288797	-0.497034	0.040297	-0.0851671	-0.132254	-0.0591425	0.08932	0.0944272	0.180206	0.2663	0.165087	0.111358	0.100463	-0.00567738	-0.169632	-0.252127	-0.153768	-0.215218	-0.244875	-0.242404	-0.215491	-0.167415	-0.104805	-0.0429538	0.00238284	0.0158384	-0.0126653	-0.077146	-0.153768
YAL016W	TPD3	no	non_periodic	A	no	no_RIBI	no	no RP	-0.07368	0.43821	-0.131085	0.107927	0.10485	-0.0712691	0.181607	-0.33336	0.0598157	-0.0137388	0.0734419	0.0760811	0.0639646	-0.0250803	0.530899	-0.121092	0.138886	-0.0166908	0.221669	-0.0490794	0.0423029	-0.202058	-0.59791	-0.650713	-0.692523	-0.724658	-0.748409	-0.748405	-0.711123	-0.645851	-0.570363	-0.514126	-0.506037	-0.542909	-0.59791
YAL017W	FUN31	no	non_periodic	J	no	no_RIBI	no	no RP	0.451017	0.567564	-0.539934	-1.02037	-0.908016	-0.821386	-1.47139	-1.47558	-0.281452	-0.272158	-0.211239	-0.293854	0.0954538	0.0232724	0.705293	-0.12591	-0.0476864	-0.176794	-0.147287	-0.282569	-0.154677	-0.500677	1.00328	1.04588	1.07255	1.08402	1.08577	1.07248	1.03977	0.996991	0.95221	0.920558	0.921696	0.955699	1.00328
YAL019W	FUN30	no	non_periodic	A	no	no_RIBI	no	no RP	-0.476157	0.522371	0.0940489	-0.654791	-0.61192	-0.432131	-0.178633	-1.13429	-0.52618	0.201091	0.0594934	0.198603	0.226176	-0.0610704	-0.0850768	-0.0669101	0.162329	0.016589	0.145102	0.0954462	0.242217	0.0773231	-0.821416	-0.766103	-0.539599	-0.265367	-0.0297685	0.134545	0.213195	0.199467	0.0923951	-0.102966	-0.37337	-0.658189	-0.821416
YAL020C	ATS1	no	non_periodic	B	no	no_RIBI	no	no RP	-0.809348	-0.651329	-0.582022	-0.103222	-0.280344	-0.904398	0.706125	0.370985	-0.322376	0.0452067	-0.156628	-0.0439702	-0.172445	0.00607361	0.189485	0.279255	-0.00564473	0.0722411	-0.153412	-0.137718	-0.0605057	0.262861	-0.221857	-0.0670041	0.0629443	0.136022	0.143878	0.0904131	-0.0124091	-0.14388	-0.272141	-0.362869	-0.394333	-0.346629	-0.221857
YAL021C	CCR4	no	non_periodic	D	no	no_RIBI	no	no RP	-0.71795	-0.820988	-0.692331	0.163081	-0.0833451	0.0807743	0.881031	0.737643	0.773106	0.076447	-0.0720657	0.104889	0.167878	-0.0292828	-0.0121757	-0.0708546	-0.00399418	-0.30964	-0.0621676	-0.217046	0.0755367	-0.0632316	1.03679	1.20105	1.28443	1.28908	1.23226	1.11739	0.954109	0.7784	0.638669	0.589068	0.659605	0.831339	1.03679
YAL023C	PMT2	yes	S	A	no	no_RIBI	no	no RP	-0.680362	0.150889	0.035459	0.232973	0.533789	0.266612	0.913336	0.382899	0.231153	0.0270626	0.051516	0.192057	0.436344	0.350506	0.594805	0.10494	0.0279014	-0.299783	-0.304505	-0.377576	-0.211497	-0.139231	-0.810739	-0.946013	-1.10755	-1.27396	-1.41432	-1.46511	-1.3809	-1.19434	-0.973633	-0.794641	-0.71083	-0.724544	-0.810739
YAL024C	LTE1	yes	S	J	no	no_RIBI	no	no RP	-1.03834	0.292901	-0.54641	-1.26127	-0.253585	-0.923743	-0.222928	-0.546486	-0.377334	-0.102962	0.042697	0.235058	0.604977	0.364749	0.986275	0.161677	0.177147	-0.104848	-0.273761	-0.373992	-0.566903	-0.754843	0.960705	0.762088	0.554389	0.408778	0.37361	0.456776	0.62129	0.809354	0.968184	1.07061	1.11556	1.08638	0.960705
YAL027W		no	non_periodic	E	no	no_RIBI	no	no RP	-0.814744	-1.57066	-0.829824	-1.39629	-1.91684	-0.979147	-0.581544	-0.346176	-0.149323	0.00644041	-0.149795	0.0286106	-0.236705	-0.0186296	-0.594348	0.187963	0.104273	0.231982	0.0823216	0.185108	0.108178	-0.0887217	1.01363	0.889094	0.70813	0.523608	0.386099	0.336991	0.395052	0.537267	0.710035	0.86583	0.985141	1.0454	1.01363
YAL028W	FRT2	no	non_periodic	B	no	no_RIBI	no	no RP	-0.189504	-0.374232	-1.40106	-0.734135	-0.537513	-2.29869	-0.544631	-0.16328	-0.897634	0.19215	-0.0362907	0.12305	0.0251911	-0.0378576	-0.238228	-0.0691265	-0.151887	-0.259993	-0.168255	-0.216145	-0.0623697	0.0562448	0.840777	1.15494	1.34396	1.40647	1.36477	1.22043	0.975046	0.660315	0.344798	0.153854	0.200164	0.4739	0.840777
YAL029C	MYO4	no	non_periodic	B	no	no_RIBI	no	no RP	-0.421171	-0.0923378	-0.719304	-0.18141	-0.129487	-0.289267	0.239761	-0.0371488	0.430037	-0.0365474	0.0378781	0.0247468	0.0834777	-0.0615867	0.202062	-0.145369	0.252996	0.093283	0.160588	-0.00567367	-0.0839127	-0.462967	-0.513926	-0.541755	-0.534708	-0.507606	-0.47599	-0.440541	-0.40027	-0.363961	-0.340344	-0.342829	-0.38467	-0.453414	-0.513926
YAL030W	SNC1	no	non_periodic	A	no	no_RIBI	no	no RP	-0.363079	0.226335	0.1631	-0.0894806	0.126922	0.239467	0.273599	-0.0994124	0.0763663	0.0167962	-0.0380247	0.0250997	-0.362054	0.017492	-0.491432	0.299212	-0.0834175	0.215006	-0.166502	0.0297597	-0.226955	0.496111	-1.41143	-0.999475	-0.698537	-0.545126	-0.542144	-0.678111	-0.939929	-1.3126	-1.73284	-2.05206	-2.09615	-1.83412	-1.41143
YAL031C	FUN21	no	non_periodic	C	no	no_RIBI	no	no RP	-0.58411	-0.730254	-1.08749	-0.485343	-0.884635	-1.05347	0.098767	-0.154381	0.034019	-0.0707095	-0.148319	-0.0579775	-0.0315227	-0.10117	-0.0534952	0.0473157	-0.0671635	-0.0476396	-0.0156157	-0.153402	0.0198323	-0.158685	0.835909	0.594567	0.361217	0.220128	0.221559	0.358909	0.572032	0.789085	0.956291	1.05017	1.07213	1.00656	0.835909
YAL032C	PRP45	no	non_periodic	B	no	no_RIBI	no	no RP	-0.113972	0.13867	-0.218793	0.326774	0.0560097	-0.216723	0.440746	-0.0826607	0.00207013	0.0851725	-0.182011	0.103871	0.0110961	-0.0750592	-0.331738	0.249959	0.0873353	0.0777787	-0.00344075	0.125033	-0.0381289	0.0847899	0.828067	0.893432	0.887326	0.823001	0.720311	0.594383	0.47097	0.388417	0.37567	0.437634	0.557074	0.70282	0.828067
YAL033W	POP5	no	non_periodic	A	no	no_RIBI	no	no RP	-1.72058	-0.951171	-1.51777	-0.298505	-0.0585435	-0.0478558	1.42208	0.892628	1.46991	-0.115396	-0.12237	-0.00259556	-0.272596	-0.00285651	0.463212	0.441534	0.122089	0.36362	0.0721086	0.2028	-0.0681711	-0.13159	-0.0886059	-0.106429	-0.102297	-0.0847439	-0.0629171	-0.0385501	-0.0124255	0.0103594	0.0236328	0.0194999	-0.00790104	-0.050698	-0.0886059
YAL034C	FUN19	no	non_periodic	F	no	no_RIBI	no	no RP	-0.0371656	-0.325157	-0.737267	-0.388369	-0.14631	-0.560346	-0.351204	0.178846	0.176922	0.000334909	-0.0358666	0.0867044	0.320887	-0.0376469	0.640111	0.0963987	0.0871476	-0.116621	-0.0329662	-0.284354	-0.301408	-0.344807	0.494878	0.351629	0.185786	0.0438446	-0.0353839	-0.0240652	0.0772109	0.231557	0.389102	0.509907	0.576225	0.574945	0.494878
YAL034W-A	MTW1	yes	G1/S	J	no	no_RIBI	no	no RP	-0.811874	-0.0968184	-0.995962	-0.137152	0.388503	0.0414239	0.674721	0.485322	1.03739	0.30006	0.398947	0.473342	0.399442	0.333815	0.118815	0.192823	-0.308042	-0.376101	-0.789025	-0.418751	-0.401359	-0.124409	1.07768	1.02335	1.09301	1.24775	1.4323	1.59409	1.69306	1.7185	1.66449	1.54621	1.39572	1.22686	1.07768
YAL035W	FUN12	no	non_periodic	A	yes	RIBOSOME BIOGENESIS	no	no RP	0.572533	1.22828	0.85458	0.740112	0.930052	0.670115	0.167579	-0.298232	-0.184465	0.0790916	-0.0431674	0.137759	0.22589	-0.0106894	0.240594	0.0831539	0.210744	0.105702	0.128983	0.121602	0.170449	0.311099	-1.55733	-1.58112	-1.54944	-1.49677	-1.45316	-1.4131	-1.36532	-1.32056	-1.28773	-1.29036	-1.3594	-1.47102	-1.55733
YAL036C	FUN11	no	uncertain	A	no	no_RIBI	no	no RP	-0.928402	-0.307731	-0.559689	0.542744	0.361622	0.0436367	1.47115	0.669353	0.603326	-0.00929977	-0.0342124	0.0144676	0.00910464	0.0348465	0.331592	0.197227	0.320889	0.0322541	0.222674	0.0442687	0.0734128	-0.0392836	-0.823722	-0.852765	-0.828982	-0.776784	-0.721267	-0.666634	-0.613614	-0.573741	-0.555825	-0.573742	-0.642262	-0.742298	-0.823722
YAL037C-B		no	non_periodic	D	no	no_RIBI	no	no RP	2.20972	2.30678	2.18202	2.71904	2.22866	2.61872	0.509316	-0.078116	0.436694	0.278546	-0.176689	0.642787	-0.366966	0.022946	-0.399614	-0.060119	0.108102	-0.04857	-0.248267	-0.0916448	-0.0478645	-0.151515	NA	NA	NA	NA	NA	NA	NA	NA	NA	NA	NA	NA	NA
YAL037W		no	non_periodic	C	no	no_RIBI	no	no RP	-1.12796	-1.36436	-1.41602	-1.02282	-1.20713	-1.22884	0.105138	0.157239	0.187183	0.308393	0.117024	0.361793	0.0566264	0.138831	-0.271683	-0.0725074	-0.232719	-0.244835	-0.217313	-0.315818	-0.158781	0.00817206	1.48157	1.48991	1.50666	1.53577	1.57814	1.61465	1.6245	1.60785	1.56466	1.51238	1.48308	1.4786	1.48157
YAL038W	CDC19	no	non_periodic	F	no	no_RIBI	no	no RP	2.37394	2.29732	1.82712	2.6145	2.29321	2.62548	0.240567	-0.00410745	0.798361	0.110214	-0.0819367	0.22755	0.0479	0.331343	0.241669	0.296587	0.122044	-0.246826	-0.081534	-0.016778	0.0355299	0.650323	-2.34641	-2.1515	-1.97646	-1.88161	-1.89769	-2.00498	-2.16373	-2.34211	-2.48087	-2.54232	-2.5487	-2.49204	-2.34641
YAL039C	CYC3	no	uncertain	F	no	no_RIBI	no	no RP	1.73708	0.64335	0.507441	0.88147	0.889893	0.941285	-0.855608	0.246543	0.433844	0.06435	-0.177997	0.010886	-0.096702	0.125089	-0.301528	0.357839	0.0432677	0.100325	-0.0100933	0.133828	0.0955369	0.31499	0.720999	0.768465	0.709559	0.565807	0.363087	0.13276	-0.0636686	-0.146867	-0.073197	0.118538	0.351846	0.569976	0.720999
YAL040C	CLN3	no	uncertain	D	no	no_RIBI	no	no RP	1.29451	1.45293	1.54092	1.99662	1.36324	2.4187	0.702109	-0.0896943	0.877776	0.247064	-0.0567271	-0.305647	-0.295372	-0.306364	-0.687117	-0.330391	0.0510493	0.0136922	0.530289	0.576974	0.83554	0.243255	1.31438	1.56184	1.73477	1.81912	1.83088	1.76517	1.61565	1.40532	1.17147	0.987263	0.941604	1.07059	1.31438
YAL041W	CDC24	no	non_periodic	D	no	no_RIBI	no	no RP	-0.230124	0.0732461	-0.122352	0.386464	0.218495	0.660379	0.616587	0.145249	0.78273	-0.0394512	-0.0242891	-0.103749	0.114262	-0.0794812	0.40087	-0.0889485	0.132021	-0.14485	0.13782	-0.0827565	0.151565	-0.377985	0.323837	0.265807	0.16957	0.0584798	-0.0433568	-0.106783	-0.10553	-0.0377334	0.0729566	0.188439	0.278789	0.328001	0.323837
YAL042W	ERV46	no	non_periodic	A	no	no_RIBI	no	no RP	-0.41185	0.0725861	-0.123565	0.447089	0.684879	0.218862	0.858939	0.612293	0.342427	0.0671392	-0.0859502	0.19759	0.0438784	0.227969	0.440584	0.24228	0.120162	-0.104897	-0.0731823	-0.168229	0.129305	0.343238	-1.65395	-1.59291	-1.59592	-1.68673	-1.87564	-2.12033	-2.33148	-2.4168	-2.31552	-2.0968	-1.89737	-1.75717	-1.65395
YAL043C	PTA1	no	non_periodic	F	no	no_RIBI	no	no RP	-0.00907538	-0.246223	0.000589828	0.128778	0.22034	-0.0674107	0.137853	0.466563	-0.0680005	-0.0485839	-0.121572	-0.119575	0.253688	-0.0636769	0.192833	0.0788036	0.169805	-0.0262421	0.00624676	-0.00208939	0.112002	-0.145973	0.60647	0.759856	0.894165	0.981138	1.01705	0.996273	0.916543	0.793219	0.649399	0.523749	0.460804	0.490426	0.60647
YAL044C	GCV3	yes	M	A	no	no_RIBI	no	no RP	-0.826673	-0.191126	-0.530643	0.584538	0.829188	0.500835	1.41121	1.02031	1.03148	-0.0808269	-0.274968	-0.15533	-0.370669	-0.0594779	0.0206838	0.293971	0.110198	-0.0288823	0.0860042	-0.0995272	0.0102654	0.0658205	-1.85215	-1.68704	-1.62665	-1.69863	-1.92251	-2.27731	-2.69217	-3.02872	-3.0579	-2.7619	-2.39716	-2.09398	-1.85215
YAL044W-A		no	non_periodic	J	no	no_RIBI	no	no RP	-0.476223	-0.137449	-0.566566	0.368377	0.564202	0.376452	0.8446	0.701651	0.943018	0.0815113	0.0502909	0.133444	-0.148541	0.173658	-0.480497	0.318055	-0.37224	0.248218	-0.278232	0.177866	-0.251135	0.590099	-1.54669	-1.82964	-1.95707	-1.89108	-1.68267	-1.40526	-1.12895	-0.915122	-0.794605	-0.793094	-0.936481	-1.21257	-1.54669
YAL045C		no	non_periodic	J	no	no_RIBI	no	no RP	-1.55672	-0.947217	-1.41089	0.235326	0.569495	0.424223	1.79204	1.51671	1.83512	0.0430408	-0.202428	0.18604	0.00165013	0.23564	-0.4419	0.285234	0.00166583	-0.234225	-0.149478	-0.199526	-0.0599026	0.0798113	NA	NA	NA	NA	NA	NA	NA	NA	NA	NA	NA	NA	NA
YAL047W-A		no	non_periodic	B	no	no_RIBI	no	no RP	-1.70009	-1.43043	-1.66038	-1.23962	-1.34206	-1.4852	0.46047	0.0883651	0.175175	0.0539892	-0.119814	0.168499	0.0433667	0.316624	-0.266439	0.170211	0.0144966	-0.2247	-0.304458	-0.182936	0.0506383	0.101927	NA	NA	NA	NA	NA	NA	NA	NA	NA	NA	NA	NA	NA
YAL048C		no	non_periodic	B	no	no_RIBI	no	no RP	-1.17135	-0.762245	-1.3285	-0.6187	-0.978857	-1.1608	0.552646	-0.216612	0.167693	-0.0314061	-0.0743834	0.0732254	0.146858	0.0182752	0.435727	0.132619	0.230255	0.111357	0.10217	-0.135143	-0.17536	-0.346723	1.53864	1.92754	2.28149	2.52534	2.66961	2.70586	2.61454	2.40626	2.09063	1.71893	1.40705	1.31696	1.53864
YAL049C		no	non_periodic	C	no	no_RIBI	no	no RP	-0.111477	-0.51317	-0.310992	0.072007	-0.146082	-0.188758	0.183484	0.367087	0.122233	0.100731	0.108109	0.155321	0.0547771	-0.0107633	0.278297	-0.244949	-0.215128	-0.174489	-0.0962178	-0.221852	-0.0128872	-0.0641458	-0.655101	-0.678903	-0.628337	-0.537224	-0.441316	-0.356232	-0.291577	-0.259843	-0.267902	-0.322124	-0.426721	-0.556822	-0.655101
YAL053W		yes	G1/S	H	no	no_RIBI	no	no RP	0.223143	-0.112797	0.880231	-0.713722	0.493869	-0.263298	-0.936865	0.606665	-1.14353	0.24028	0.289221	0.195233	0.498301	0.257302	0.548162	-0.0656234	-0.12769	-0.436266	-0.344833	-0.402793	0.0375505	-0.293736	0.422669	0.39506	0.31403	0.200365	0.0779874	-0.0226964	-0.0661269	-0.0338564	0.0626962	0.186705	0.302659	0.388317	0.422669
YAL054C	ACS1	yes	G1	F	no	no_RIBI	no	no RP	-1.04747	-1.4188	-1.38703	-1.49566	-1.26403	-1.55487	-0.448191	0.154776	-0.167844	0.0934577	-0.0840647	0.231126	0.17431	0.338161	-0.377095	0.232532	-0.05273	-0.298418	-0.424059	-0.254418	0.00318039	0.0177359	-0.737783	-0.694421	-0.56357	-0.408861	-0.27812	-0.189067	-0.149092	-0.163877	-0.232143	-0.349447	-0.507405	-0.662651	-0.737783
YAL055W	PEX22	no	non_periodic	D	no	no_RIBI	no	no RP	-1.68323	-1.37128	-1.65521	-0.197751	-0.653028	-0.114969	1.48548	0.718254	1.54024	-0.0198615	-0.211012	-0.188278	-0.269933	0.0831337	-0.815884	0.111959	-0.112996	0.222401	0.012787	0.441926	-0.098514	0.0841988	0.194708	0.202823	0.20313	0.193738	0.176092	0.15569	0.140379	0.135969	0.143252	0.157039	0.170586	0.182923	0.194708
YAL058W	CNE1	no	non_periodic	C	no	no_RIBI	no	no RP	-1.53645	-2.89285	-0.325379	0.282808	0.707076	-0.544941	1.81926	3.59993	-0.219561	0.0221614	-0.0228116	0.00161732	0.127873	-0.0256489	0.161833	0.0891333	0.0724916	-0.121113	-0.0250902	-0.151314	0.119964	-0.224327	-0.420665	-0.431345	-0.419312	-0.398884	-0.382051	-0.36632	-0.346516	-0.326158	-0.310148	-0.309794	-0.337903	-0.384267	-0.420665
YAL059W	ECM1	no	uncertain	A	no	no_RIBI	no	no RP	-0.344556	-0.0740308	0.223278	0.533991	0.690545	0.293467	0.878547	0.764576	0.0701893	-0.033158	-0.240202	-0.175526	-0.744076	-0.078139	-0.790692	0.855493	0.333598	3.46459	0.311456	0.737216	0.225003	0.800454	-0.702922	-0.952772	-1.11256	-1.13175	-1.01663	-0.807252	-0.566291	-0.358323	-0.222453	-0.184231	-0.260292	-0.44698	-0.702922
YAL060W	BDH1	no	non_periodic	E	no	no_RIBI	no	no RP	-0.0728802	-0.601137	-0.153742	0.802765	0.919517	0.974924	0.875645	1.52065	1.12867	-0.00303584	-0.0959173	0.0683732	-0.152062	-0.139488	-0.0664009	-0.335234	-0.390116	-0.193674	-0.142069	-0.367768	-0.121303	0.00301031	-0.917699	-0.578661	-0.298552	-0.130441	-0.0830167	-0.148891	-0.317718	-0.573957	-0.876514	-1.14663	-1.28309	-1.19794	-0.917699
YAL061W		no	non_periodic	F	no	no_RIBI	no	no RP	0.112438	-0.68992	-0.467573	-0.299734	-0.240251	-0.180856	-0.412172	0.449668	0.286717	-0.184232	-0.259796	-0.0554174	-0.07346	-0.153008	-0.364033	-0.255454	-0.474164	-0.365022	-0.552321	-0.499241	-0.0951285	0.217741	-0.527481	0.198141	0.674834	0.922899	0.987776	0.884075	0.602357	0.12698	-0.561159	-1.39101	-1.8627	-1.38609	-0.527481
YAL062W	GDH3	yes	G1	E	no	no_RIBI	no	no RP	0.426328	0.625534	0.351129	0.432269	0.188241	0.794787	0.00594161	-0.437292	0.443659	0.123943	-0.135206	0.0319671	-0.0365566	0.127494	-0.221257	0.268872	-0.120437	-0.0114727	-0.184385	0.0046141	-0.057578	0.307046	-1.21289	-1.07326	-0.954244	-0.895738	-0.914961	-0.997677	-1.11474	-1.23899	-1.33091	-1.36958	-1.36943	-1.32228	-1.21289
YAL064C-A		no	non_periodic	B	no	no_RIBI	no	no RP	-1.76492	-2.07319	-2.03426	0.00616638	-0.496415	-1.06143	1.77109	1.57678	0.97283	0.0493632	-0.0639219	0.127599	0.124688	0.334788	-0.176945	0.0914072	-0.00529513	-0.240008	-0.110322	-0.179394	-0.0268838	0.0705036	-1.20339	-1.23251	-1.26147	-1.30309	-1.36223	-1.40971	-1.40977	-1.3588	-1.26956	-1.18386	-1.15188	-1.17089	-1.20339
YAL064W-B		no	non_periodic	B	no	no_RIBI	no	no RP	-1.95706	-1.88909	-1.96457	-0.454321	-0.666755	-0.708226	1.50274	1.22234	1.25635	-0.0212514	-0.1009	-0.172933	-0.100432	-0.0482504	-0.0364015	-0.485209	0.204023	-0.0501666	0.463681	0.120695	0.227245	0.0478734	0.0170422	0.204617	0.356713	0.441708	0.454954	0.39843	0.280321	0.121971	-0.0415606	-0.163922	-0.205882	-0.141149	0.0170422
YAL065C		no	non_periodic	B	no	no_RIBI	no	no RP	-1.50533	-1.69878	-1.29707	0.181768	-0.309315	-0.623417	1.68709	1.38947	0.673653	0.0682539	-0.0954717	0.145643	0.383074	0.201051	-0.346501	0.0569901	0.0713581	-0.212156	-0.137132	-0.33562	-0.141897	-0.0540292	-0.694745	-0.826574	-0.989006	-1.1593	-1.30536	-1.36354	-1.28668	-1.10444	-0.884454	-0.702668	-0.611899	-0.616219	-0.694745
YAR002C-A	ERP1	no	non_periodic	I	no	no_RIBI	no	no RP	-0.0748895	-0.120336	-0.405071	-0.340741	0.150143	-0.188097	-0.265852	0.270479	0.216974	-0.0670801	0.0532485	0.239558	0.26769	0.324615	0.82679	0.257495	0.0897348	-0.0900752	-0.145374	-0.304392	-0.259909	0.0891574	-1.52794	-1.72925	-2.00419	-2.34264	-2.69442	-2.88478	-2.74152	-2.34943	-1.91008	-1.57424	-1.41369	-1.41381	-1.52794
YAR002W	NUP60	no	non_periodic	H	no	no_RIBI	no	no RP	0.743066	1.12981	0.160516	-0.334008	-0.255909	0.159027	-1.07707	-1.38572	-0.0014896	-0.0277058	-0.181197	-0.0601262	0.0574667	-0.00466886	0.0929105	0.0758818	0.206545	-0.0960861	0.154946	0.104101	0.185329	-0.452133	-0.240974	-0.29068	-0.317905	-0.323788	-0.313705	-0.285206	-0.238167	-0.183993	-0.136882	-0.114304	-0.130454	-0.180239	-0.240974
YAR003W	SWD1	yes	G1/S	D	no	no_RIBI	no	no RP	-1.03271	-0.861632	-0.911611	-0.619631	-1.17207	-0.809358	0.413075	-0.310443	0.102253	0.204174	0.198332	0.237729	0.00310343	-0.00824645	0.270766	-0.338238	-0.262968	-0.246883	-0.0984481	-0.227138	0.156894	0.0306028	0.000269631	-0.0707167	-0.0456125	0.0535025	0.185765	0.316967	0.419284	0.474352	0.471101	0.408119	0.292617	0.14128	0.000269631
YAR007C	RFA1	yes	G1/S	A	no	no_RIBI	no	no RP	-0.484913	0.305528	0.231919	-0.191326	-1.33398	-0.374977	0.293587	-1.63951	-0.606896	0.735703	2.83841	0.72672	0.630844	0.0140081	-0.538209	-4.70498	-5.49958	-4.88177	-4.38465	-0.543451	0.324862	0.609613	-0.0880205	-0.192817	-0.125449	0.0628264	0.28865	0.492651	0.636669	0.701989	0.679115	0.569773	0.383726	0.140357	-0.0880205
YAR008W	SEN34	yes	G1/S	C	no	no_RIBI	no	no RP	-2.35267	-3.0943	-1.34683	-0.951778	-2.026	-2.00363	1.40089	1.0683	-0.656803	0.774691	0.681952	0.775702	0.154396	0.0154739	-0.727793	-0.78118	-1.34934	-0.790473	-0.635689	-0.170205	0.377252	6.91554	-1.55079	-1.1813	-0.415158	0.246171	0.702959	0.974312	1.07307	1.00783	0.772497	0.353024	-0.280145	-1.07468	-1.55079
YAR010C		yes	G1	F	no	no_RIBI	no	no RP	-1.21123	-2.28279	-2.73241	0.882869	0.617683	1.11368	2.0941	2.90047	3.84609	0.104298	-0.0588157	0.153633	-0.128912	0.0310639	-0.543282	0.0955717	0.0536365	-0.190236	-0.0628103	0.0331119	-0.0582024	0.533039	-0.894816	-0.781636	-0.759795	-0.841541	-1.02884	-1.29313	-1.56544	-1.74703	-1.7329	-1.53973	-1.29698	-1.07591	-0.894816
YAR014C	BUD14	no	non_periodic	A	no	no_RIBI	no	no RP	0.26725	0.60439	0.189706	0.106855	0.0229425	-0.00872718	-0.160396	-0.581447	-0.198433	0.0407484	-0.0560228	0.137531	0.0851877	-0.000311981	0.113127	-0.0181229	0.060855	0.00129428	0.149043	0.118641	0.207778	0.212517	0.137153	0.199109	0.310896	0.429193	0.525917	0.584449	0.594183	0.555203	0.472481	0.361054	0.244575	0.156279	0.137153
YAR015W	ADE1	no	non_periodic	A	no	no_RIBI	no	no RP	-0.9466	0.299908	0.000501679	0.511493	0.423007	1.02431	1.45809	0.123099	1.0238	0.0806758	-0.0815783	-0.14252	-0.13574	-0.0495091	0.550127	0.345452	0.29586	0.191069	0.140425	0.00109949	-0.0679372	-0.191444	-1.30739	-0.830828	-0.503359	-0.346217	-0.353135	-0.513456	-0.820712	-1.26916	-1.8005	-2.21809	-2.23425	-1.84343	-1.30739
YAR018C	KIN3	no	uncertain	A	no	no_RIBI	no	no RP	-2.38481	-1.1177	-0.1324	-0.426284	-0.89828	0.901813	1.95852	0.21942	1.03421	-3.26107	-4.25271	-6.20863	-8.13165	-13.921	-6.98526	-0.170977	1.09253	14.4594	20.692	18.8532	6.66708	0.82321	0.510491	0.691521	0.665076	0.452939	0.0552998	-0.559036	-1.39973	-2.24504	-2.20636	-1.3236	-0.495123	0.112592	0.510491
YAR023C		no	non_periodic	G	no	no_RIBI	no	no RP	-0.548047	0.294565	-0.753826	0.382132	0.800366	1.15748	0.930179	0.505802	1.91131	-0.0266865	0.0721219	0.0687658	0.245498	0.131765	0.320532	-0.195987	0.019772	-0.196822	-0.111063	-0.302236	-0.229943	-0.490558	0.909439	1.13114	1.21192	1.16765	1.02236	0.782579	0.469181	0.150632	-0.0508272	-0.020165	0.226378	0.577544	0.909439
YAR027W	UIP3	no	non_periodic	C	no	no_RIBI	no	no RP	0.975624	0.801234	0.69839	0.73339	-1.14145	-0.71329	-0.242233	-1.94268	-1.41168	0.117377	0.00675154	0.0456226	-0.381439	-0.134491	-0.477993	-0.480694	-0.433426	-0.187225	0.0295561	0.10379	-0.0458872	0.254966	-0.566069	-0.516345	-0.414937	-0.307235	-0.224818	-0.176841	-0.164834	-0.18999	-0.247955	-0.333374	-0.44002	-0.535025	-0.566069
YAR028W		no	non_periodic	D	no	no_RIBI	no	no RP	0.775139	0.70144	0.590754	-0.386622	-1.23765	-0.543392	-1.16176	-1.93909	-1.13415	-0.108305	-0.19079	-0.0247771	-0.183226	0.0211668	0.487212	0.105485	0.346204	0.0988072	0.202993	-0.0517611	0.0648435	-0.355687	0.159407	-0.00182428	-0.175689	-0.316675	-0.386904	-0.356779	-0.230408	-0.0542996	0.11673	0.239272	0.291678	0.265005	0.159407
YAR029W	FUN57	no	non_periodic	E	no	no_RIBI	no	no RP	-0.153275	-0.894171	-0.226066	-0.339162	0.0760778	0.196814	-0.185887	0.970249	0.42288	-0.17038	-0.0624708	-0.0580912	-0.045198	-0.0441182	0.26328	0.114724	-0.0583201	0.157825	0.225498	0.044482	-0.257401	-0.352559	2.65492	2.42922	2.37014	2.50472	2.75507	3.01201	3.19504	3.2863	3.27546	3.18828	3.0744	2.90562	2.65492
YAR030C		no	non_periodic	E	no	no_RIBI	no	no RP	-1.09209	-1.24536	-1.34834	-0.573666	-0.671649	-0.114568	0.518422	0.573713	1.23377	0.0638308	-0.0559758	0.19277	0.0597666	0.260275	-0.117914	0.0950949	-0.0812362	-0.20857	-0.279824	-0.249263	-0.0345908	-0.0837074	NA	NA	NA	NA	NA	NA	NA	NA	NA	NA	NA	NA	NA
YAR033W	MST28	no	non_periodic	C	no	no_RIBI	no	no RP	-0.539165	-1.56761	-0.648022	0.61385	-1.08319	-0.574335	1.15302	0.484416	0.0736875	-0.0851512	-0.0808234	0.0082471	-0.294864	0.0326578	0.609611	-0.00491414	-0.0893436	-0.132287	0.156975	-0.122509	-0.359143	-0.735939	-0.0441774	0.00865342	0.0722517	0.123747	0.151001	0.151986	0.129878	0.091048	0.0440781	-0.00296051	-0.0438713	-0.0633242	-0.0441774
YAR035W	YAT1	yes	G1/S	B	no	no_RIBI	no	no RP	-1.07721	-1.0783	-1.25916	-0.660158	-0.703735	-2.40929	0.417049	0.374563	-1.15013	0.142398	0.00289954	0.38891	0.756015	0.246779	0.0436992	0.38049	-0.047289	-0.356566	-0.602502	-0.435117	-0.261239	0.000664727	-1.77321	-2.49896	-2.96416	-2.76833	-2.11942	-1.45282	-0.93131	-0.589612	-0.424889	-0.442486	-0.666564	-1.11964	-1.77321
YAR042W	SWH1	no	non_periodic	D	no	no_RIBI	no	no RP	0.265684	0.0357144	0.288771	-0.0659831	-0.311186	0.0107626	-0.331667	-0.3469	-0.278009	0.026489	-0.0314047	0.0716756	0.424686	0.134075	0.178202	0.0199006	-0.0039059	-0.0780657	-0.159216	-0.0771506	-0.0986274	-0.214781	0.247867	0.238835	0.267136	0.318566	0.377189	0.429561	0.464181	0.474975	0.458008	0.415554	0.356443	0.293438	0.247867
YAR047C		no	non_periodic	D	no	no_RIBI	no	no RP	-2.69769	-2.38019	-2.18058	-0.730067	-2.09382	-0.868757	1.96762	0.286366	1.31182	0.0174266	-0.113455	0.0527697	0.050579	0.209331	-0.20059	0.230557	0.00330348	-0.0839981	-0.257478	-0.21197	-0.00636534	0.0867157	NA	NA	NA	NA	NA	NA	NA	NA	NA	NA	NA	NA	NA
YAR066W		no	non_periodic	E	no	no_RIBI	no	no RP	1.03311	0.0108893	0.999986	0.321021	0.413698	0.222725	-0.712089	0.402808	-0.777262	0.067496	-0.013317	0.267978	0.597608	0.122814	0.652728	-0.186934	-0.0929702	-0.527137	-0.755812	-0.681706	-0.403208	0.214002	-0.487026	-1.10551	-1.02388	-0.374323	0.307851	0.832047	1.17217	1.33843	1.33667	1.17206	0.83472	0.271962	-0.487026
YAR068W		no	non_periodic	D	no	no_RIBI	no	no RP	0.411682	-0.303205	0.536919	1.61612	-0.0979458	0.906857	1.20444	0.205259	0.369938	0.067496	-0.013317	0.267978	0.597608	0.122814	0.652728	-0.186934	-0.0929702	-0.527137	-0.755812	-0.681706	-0.403208	0.214002	0.929255	0.866992	0.882181	0.96539	1.08726	1.20912	1.29618	1.33436	1.31459	1.24568	1.15138	1.03972	0.929255
YAR071W	PHO11	no	uncertain	E	no	no_RIBI	no	no RP	-0.973799	-1.07177	-0.793698	-0.0914294	-0.347363	0.614572	0.88237	0.724411	1.40827	0.410109	0.139784	-0.0888994	-0.871794	-0.455822	-1.72351	-0.411277	0.0595431	0.56663	0.609929	0.66262	0.360768	0.690732	-1.52305	-1.21782	-0.886187	-0.631842	-0.490975	-0.460217	-0.530729	-0.697683	-0.943811	-1.23672	-1.51697	-1.64832	-1.52305
YAR073W	IMD1	no	uncertain	A	yes	NUCLEOTIDE METABOLISM	no	no RP	-0.327166	0.430725	-0.183275	0.405703	0.346628	0.554306	0.732869	-0.0840962	0.737581	-0.0609939	-0.22315	-0.022534	-0.425698	-0.0665439	-0.213495	-0.150646	-0.0485881	0.0136671	0.0198735	-0.0539049	-0.0381297	-0.0904972	-1.70508	-1.43963	-1.14431	-0.915781	-0.793212	-0.77272	-0.842255	-0.995837	-1.213	-1.46278	-1.6993	-1.81115	-1.70508
YBL001C	ECM15	no	non_periodic	I	no	no_RIBI	no	no RP	0.101151	0.46111	-0.120478	0.70218	1.72714	0.447706	0.601029	1.26603	0.568184	0.200087	0.0386029	0.0182504	-0.55451	0.0706977	-0.76505	0.159168	-0.395112	0.156269	-0.257487	0.241873	0.0136789	0.417531	-1.9502	-2.09347	-2.09779	-1.99136	-1.83413	-1.65714	-1.48432	-1.35371	-1.28777	-1.31424	-1.46428	-1.70917	-1.9502
YBL004W		no	M	A	yes	RIBOSOME BIOGENESIS	no	no RP	-0.956992	0.693297	-0.163048	0.241941	0.570879	-0.392742	1.19893	-0.122418	-0.229694	-2.54721	-0.0690178	-0.418636	-0.248627	-0.252461	0.751441	0.0201567	0.630344	0.411053	0.718042	0.405084	0.410763	-0.276178	-0.172198	-0.220912	-0.297214	-0.389154	-0.481482	-0.543966	-0.545646	-0.482998	-0.376312	-0.266292	-0.19085	-0.160604	-0.172198
YBL005W	PDR3	no	uncertain	B	no	no_RIBI	no	no RP	-0.23627	-0.183354	-0.215316	1.11728	0.991768	0.946075	1.35355	1.17512	1.16139	-0.312389	-0.223729	-0.303496	-0.0816453	-0.0664911	0.717202	0.157672	0.471223	0.450095	0.436867	0.234021	-0.0232504	-0.425363	0.0400844	0.0185214	0.0055679	-0.000158101	-0.000778839	0.00654363	0.0244979	0.0498611	0.0754424	0.0905979	0.0866902	0.0661168	0.0400844
YBL006C	LDB7	no	non_periodic	A	no	no_RIBI	no	no RP	0.815061	1.32664	1.22008	0.175953	0.298634	-0.124407	-0.639108	-1.028	-1.34449	0.0458181	-0.0826114	-0.0125417	0.071787	-0.0653591	0.0175983	-0.0517808	0.105153	-0.0652234	0.0147071	-0.102781	-0.0343789	-0.203938	0.577489	0.638162	0.641873	0.595416	0.513163	0.408992	0.306015	0.235601	0.221411	0.26725	0.35865	0.473359	0.577489
YBL007C	SLA1	no	non_periodic	C	no	no_RIBI	no	no RP	0.267949	0.0824869	-0.290386	0.5344	-0.0696777	0.150667	0.266451	-0.152165	0.441052	0.0458181	-0.0826114	-0.0125417	0.071787	-0.0653591	0.0175983	-0.0517808	0.105153	-0.0652234	0.0147071	-0.102781	-0.0343789	-0.203938	-1.73092	-1.54071	-1.26897	-1.02616	-0.868083	-0.798864	-0.811177	-0.904423	-1.06751	-1.28667	-1.53982	-1.73036	-1.73092
YBL008W	HIR1	no	non_periodic	A	no	no_RIBI	no	no RP	-1.78174	-0.80523	-0.963	-2.3407	-1.79142	-2.5152	-0.558966	-0.986194	-1.5522	0.0129299	0.0222884	0.0770347	0.235573	0.0944175	0.50499	0.0500095	0.161006	0.104131	0.0411454	0.00322379	-0.0331025	-0.178407	0.36796	0.685864	1.01268	1.25809	1.4074	1.45348	1.38663	1.21458	0.949106	0.63111	0.345321	0.225372	0.36796
YBL009W		yes	G1/S	A	no	no_RIBI	no	no RP	-2.02515	-1.39767	-0.575736	0.212234	0.457403	0.225377	2.23738	1.85507	0.801113	0.0854511	0.241644	0.462876	0.969544	0.370639	1.21067	-0.0489873	0.165606	-0.250029	-0.421335	-0.661123	-0.528152	-0.558078	0.370379	0.292932	0.269075	0.301691	0.375347	0.4678	0.554611	0.616997	0.640237	0.619926	0.562191	0.47266	0.370379
YBL010C		yes	G1/S	D	no	no_RIBI	no	no RP	-1.70093	-1.53535	-0.829809	-0.691132	-1.47513	-0.571252	1.0098	0.0602206	0.258557	0.331	0.270987	0.223199	-0.0560579	-0.0382068	-0.797338	-0.123786	-0.68434	-0.306342	-0.417935	-0.185159	-0.0562031	0.499014	1.20128	1.00122	0.903537	0.94938	1.10834	1.31114	1.49134	1.61468	1.66039	1.63244	1.55223	1.40887	1.20128
YBL011W	SCT1	no	non_periodic	A	no	no_RIBI	no	no RP	-0.27855	0.188023	-0.0361936	0.271855	0.0424139	0.163096	0.550405	-0.145609	0.19929	-0.0310108	-0.029866	0.153121	0.400959	0.122024	0.595748	0.125211	0.211506	-0.0261958	0.0399815	-0.135617	0.0672454	-0.0432042	-0.0106376	-0.00636996	0.0218605	0.0591885	0.093189	0.118953	0.13422	0.136898	0.125515	0.0989683	0.0581456	0.0146505	-0.0106376
YBL012C		no	non_periodic	C	no	no_RIBI	no	no RP	-0.409125	-0.454821	-0.646114	0.142887	-0.236228	-0.270962	0.552012	0.218593	0.375152	0.0642008	-0.160509	0.22309	0.0467996	0.26449	-0.429779	0.235674	-0.0593616	-0.257105	-0.365267	-0.221959	0.0107252	0.135344	NA	NA	NA	NA	NA	NA	NA	NA	NA	NA	NA	NA	NA
YBL013W	FMT1	no	non_periodic	D	no	no_RIBI	no	no RP	-1.10408	-0.98451	-0.858561	-0.836267	-1.98514	-1.52263	0.267816	-1.00063	-0.664064	-0.0908469	-0.166981	-0.107965	0.0157614	0.0368871	0.226296	0.247553	0.0843544	-0.0295729	-0.134848	-0.152421	0.0498265	-0.254121	0.558336	0.731616	0.882792	0.980205	1.02	0.996969	0.909079	0.772204	0.611266	0.469025	0.395756	0.427417	0.558336
YBL014C	RRN6	yes	M	A	no	no_RIBI	no	no RP	0.178824	0.628473	0.20813	-0.219216	-0.233278	-0.11802	-0.39804	-0.861751	-0.32615	-0.0696663	-0.106839	-0.178931	-0.0715281	-0.0304051	0.475202	0.148881	0.489882	0.193493	0.397762	0.232009	0.211221	-0.372119	2.17619	2.11283	1.9871	1.85525	1.76294	1.7197	1.72188	1.76897	1.84097	1.92778	2.03981	2.14502	2.17619
YBL015W	ACH1	no	non_periodic	C	no	no_RIBI	no	no RP	0.396273	-1.00285	0.391657	0.143777	-1.6283	-1.01103	-0.252496	-0.625449	-1.40269	0.0526437	0.00577165	0.225653	0.370086	-0.00220387	-0.220814	-0.382296	-0.387115	-0.343159	-0.226617	-0.340807	-0.16965	-0.0139453	-0.245355	-0.36062	-0.392973	-0.343122	-0.239101	-0.10912	0.017724	0.113268	0.157947	0.139777	0.0544788	-0.0874895	-0.245355
YBL016W	FUS3	no	uncertain	C	no	no_RIBI	no	no RP	0.873442	-0.965727	-0.675691	2.3926	-0.874229	-0.610885	1.51916	0.0914984	0.0648065	0.160506	-0.00306303	0.158391	0.093159	-0.0597532	-0.396762	-0.20444	-0.271094	-0.240169	-0.0464702	0.0583987	0.245483	0.353824	-0.754215	-0.213394	0.225444	0.501182	0.623395	0.603389	0.44171	0.140597	-0.28931	-0.790686	-1.18721	-1.18046	-0.754215
YBL018C	POP8	no	non_periodic	G	no	no_RIBI	no	no RP	-0.347251	0.0930411	-0.0468276	0.395538	0.448444	0.932467	0.742789	0.355403	0.979295	0.00979059	-0.0248367	0.119149	-0.228794	0.155983	-0.120267	0.561319	-0.0960616	0.458474	0.00538982	0.344071	0.0157035	0.317977	-0.832309	-1.25544	-1.52973	-1.51624	-1.24093	-0.849189	-0.474205	-0.192878	-0.0343228	-0.0128991	-0.141174	-0.425997	-0.832309
YBL019W	APN2	no	uncertain	I	no	no_RIBI	no	no RP	-0.615338	-0.750666	-0.862507	-2.27018	-1.46952	-2.33767	-1.65484	-0.718855	-1.47516	0.0940373	-0.0329667	0.0894028	-0.0754778	-0.137565	-0.416383	-0.117351	-0.149727	0.0519167	-0.0402013	-0.00438543	-0.0580426	-0.0121606	-0.112917	-0.068943	0.0215225	0.12075	0.202103	0.252787	0.266017	0.240724	0.180475	0.0943035	-0.00411692	-0.0865523	-0.112917
YBL020W	RFT1	no	non_periodic	A	no	no_RIBI	no	no RP	-2.04348	-1.43514	-1.77621	-0.618422	-1.06799	-1.05013	1.42506	0.367156	0.726082	-0.0556848	0.113936	0.0351267	0.448453	0.123064	0.336501	-0.172256	0.0259012	-0.0780972	0.00885999	-0.296941	-0.156775	-0.379005	-0.15398	-0.134197	-0.0731183	0.00102058	0.065773	0.11096	0.131225	0.123715	0.0889877	0.0303286	-0.0460412	-0.119017	-0.15398
YBL021C	HAP3	no	non_periodic	B	no	no_RIBI	no	no RP	-0.0806894	0.105214	0.252544	-0.703262	-0.167238	-1.29397	-0.622572	-0.272452	-1.54652	0.123476	-0.0806803	0.156302	-0.0764957	0.22403	-0.0246725	0.357172	-0.286506	0.103883	-0.32744	-0.0685782	-0.163248	0.238924	2.17642	2.00655	1.77954	1.58149	1.48146	1.49896	1.60989	1.77074	1.92703	2.05482	2.16594	2.22832	2.17642
YBL022C	PIM1	no	non_periodic	F	no	no_RIBI	no	no RP	-0.973091	-1.9185	-1.529	0.544876	0.911529	0.780344	1.51797	2.83003	2.30934	-0.0767758	-0.109659	-0.093351	-0.0469485	-0.101516	0.175252	-0.0270772	0.15482	0.0403502	0.0689747	0.0489347	0.00762965	-0.0070404	-0.841823	-0.865025	-0.853198	-0.826057	-0.801292	-0.774839	-0.739579	-0.70314	-0.67376	-0.66909	-0.709863	-0.781689	-0.841823
YBL023C	MCM2	no	uncertain	D	no	no_RIBI	no	no RP	-0.115381	-0.44791	0.34156	-0.527686	-1.97984	0.190502	-0.412304	-1.53193	-0.151058	0.415972	0.193871	-0.13986	-0.832924	-11.0564	-6.80028	-4.29867	-0.110504	0.427823	0.813162	0.845926	1.06188	0.945262	-0.466127	0.115953	0.558055	0.820613	0.925351	0.883816	0.693202	0.354373	-0.124015	-0.674838	-1.07455	-0.983979	-0.466127
YBL024W	NCL1	no	non_periodic	A	no	no_RIBI	no	no RP	-0.445698	0.185002	0.107924	0.116783	0.117455	0.248584	0.562481	-0.0675477	0.14066	-0.0880717	-0.01204	-0.134059	0.0647673	0.00783009	0.394544	0.147402	0.276238	0.218854	0.213844	0.169182	0.119544	-0.144141	-0.78532	-1.01799	-1.24435	-1.41193	-1.47091	-1.37839	-1.15678	-0.89377	-0.664439	-0.522978	-0.501716	-0.598877	-0.78532
YBL025W	RRN10	yes	M	G	no	no_RIBI	no	no RP	-0.568835	-0.489438	-0.54163	-0.588397	-0.548414	-0.418292	-0.0195618	-0.0589758	0.123339	-0.239443	-0.306232	-0.0919878	-0.164769	0.152452	0.826463	0.438723	0.276495	0.240988	0.133396	0.0140732	-0.216274	-0.49277	1.25434	1.38132	1.47452	1.52414	1.53737	1.50665	1.42581	1.31218	1.18781	1.09171	1.0694	1.1337	1.25434
YBL026W	LSM2	no	non_periodic	H	no	no_RIBI	no	no RP	0.417568	0.549277	0.638302	-0.503222	0.360238	0.748797	-0.920791	-0.18904	0.110495	-0.0187748	-0.0396713	-0.062132	-0.227752	0.184595	-0.757077	0.554058	-0.0857106	0.470939	0.199789	0.417787	-0.158531	0.174377	0.206699	0.181906	0.109106	0.00434363	-0.112259	-0.210108	-0.252488	-0.221235	-0.126649	-0.00623724	0.101614	0.177262	0.206699
YBL027W	RPL19B	no	uncertain	F	no	no_RIBI	yes	RPL	2.30421	2.21549	1.86352	1.95872	1.9901	2.23902	-0.345495	-0.22539	0.375501	-0.0434689	-0.100687	-0.035106	-0.121227	0.0640513	0.291339	0.345745	0.106005	0.361542	0.210837	0.222349	-0.0110675	0.313002	-2.09367	-1.98443	-1.84847	-1.74757	-1.71797	-1.74605	-1.80264	-1.87484	-1.93981	-1.9961	-2.06807	-2.12235	-2.09367
YBL028C		no	non_periodic	G	no	no_RIBI	no	no RP	0.165186	0.756941	0.682963	-0.662244	0.0173078	-0.258276	-0.827431	-0.739633	-0.941239	0.15383	-0.0497358	-0.171066	-0.664103	0.0594041	-0.753924	0.96158	0.141917	3.78583	0.0990669	0.859653	0.390869	0.605045	-0.0970871	-0.195787	-0.320412	-0.446128	-0.547106	-0.586123	-0.537347	-0.416836	-0.265751	-0.134186	-0.0580286	-0.0469188	-0.0970871
YBL029C-A		no	non_periodic	H	no	no_RIBI	no	no RP	-0.0305993	0.265357	0.154796	-0.535648	0.403992	0.0926426	-0.505049	0.138635	-0.062153	-0.13337	-0.133455	-0.126781	-0.172031	0.118354	-0.430113	0.214601	-0.0156731	-0.0297349	-0.0620675	0.0394016	-0.0468628	-0.0817709	0.688808	0.678251	0.66043	0.64357	0.634064	0.63133	0.633336	0.641108	0.650823	0.660636	0.673981	0.686761	0.688808
YBL029W		no	uncertain	A	no	no_RIBI	no	no RP	-0.60902	-0.40607	-0.586385	0.162669	0.0660215	0.253426	0.771689	0.472092	0.83981	-0.306656	-0.364855	-0.0898424	0.0247726	0.0651678	0.0676031	0.283175	0.0672768	0.0885839	0.037903	-0.0120001	-0.280567	-0.335823	-0.226768	-0.619714	-0.721766	-0.484198	-0.0831183	0.313897	0.621707	0.809115	0.865366	0.790327	0.583844	0.230956	-0.226768
YBL030C	PET9	no	non_periodic	G	no	no_RIBI	no	no RP	0.847131	1.1155	0.706984	1.4662	1.53109	1.97127	0.619067	0.415585	1.26428	-0.029038	-0.0908076	0.139935	0.129062	0.212319	0.333444	-0.0577846	0.0509316	-0.103664	-0.111966	-0.0944053	-0.105426	0.157002	-1.17002	-1.29887	-1.34099	-1.30261	-1.21258	-1.08664	-0.944539	-0.821689	-0.743676	-0.736739	-0.824652	-0.990298	-1.17002
YBL031W	SHE1	yes	G1/S	A	no	no_RIBI	no	no RP	-2.08417	-0.801206	-1.59985	0.0888577	-0.0729143	-0.563636	2.17303	0.728292	1.03621	0.0990102	0.145173	0.332556	0.884273	0.523146	0.900586	0.321031	0.00248095	-0.211961	-0.73795	-0.699244	-0.724901	-0.317093	-0.08028	-0.265286	-0.301922	-0.188534	0.0118149	0.232072	0.419397	0.540862	0.578398	0.526695	0.38855	0.170303	-0.08028
YBL032W		yes	G2/M	J	no	no_RIBI	no	no RP	-0.221498	1.09062	0.0115377	-0.294862	0.770828	0.0978138	-0.0733647	-0.319797	0.0862761	-2.53595	-0.457786	-0.112655	0.314049	0.371839	1.2839	0.729224	0.669462	0.253517	0.0691313	-0.164492	-0.347886	-0.692969	-0.782977	-1.27559	-1.96386	-2.83052	-3.56175	-3.27433	-2.30485	-1.4515	-0.859124	-0.514551	-0.396771	-0.488537	-0.782977
YBL033C	RIB1	no	non_periodic	C	no	no_RIBI	no	no RP	1.02478	0.968205	0.865964	0.598883	0.318082	0.440995	-0.425893	-0.650123	-0.424969	0.0474991	-0.0871574	0.0847051	0.150049	0.0897889	0.0919528	0.204254	0.0825291	-0.0659442	-0.0654186	-0.127909	-0.125383	-0.13779	1.34583	1.30197	1.22486	1.14747	1.09556	1.07417	1.08078	1.11453	1.16247	1.21641	1.28032	1.33568	1.34583
YBL035C	POL12	yes	G1/S	D	no	no_RIBI	no	no RP	-1.20855	-1.51398	-0.647368	-0.488736	-0.685001	-0.0977926	0.719813	0.828984	0.549576	6.34258	3.62985	0.690542	0.620199	-0.0751336	-0.806714	-4.15196	-4.59873	-4.24789	-0.947614	-0.522454	0.474687	0.859993	-0.388106	0.277704	0.879576	1.28983	1.52678	1.60773	1.52957	1.29488	0.895358	0.337761	-0.302888	-0.682161	-0.388106
YBL036C		no	uncertain	G	no	no_RIBI	no	no RP	-0.663216	-0.27222	-0.192898	-0.320618	-0.150181	0.281096	0.342599	0.122039	0.473993	0.0330952	-0.015777	-0.190327	-0.565663	-0.212798	-0.264611	0.308217	0.0121744	0.449167	0.346842	0.515073	0.239651	0.362122	-0.935257	-0.837257	-0.830974	-0.928098	-1.13065	-1.4069	-1.6801	-1.84346	-1.79581	-1.57461	-1.32141	-1.1043	-0.935257
YBL037W	APL3	no	non_periodic	B	no	no_RIBI	no	no RP	-0.922974	-0.695897	-0.931274	-0.228627	-0.354755	-1.85683	0.694347	0.341142	-0.925558	-0.187695	-0.0562568	-0.111796	0.288843	0.134758	0.758602	-0.137689	0.243098	0.0190916	0.199903	-0.103734	-0.137216	-0.736398	1.33608	1.34341	1.3388	1.334	1.33841	1.34279	1.33561	1.32033	1.29748	1.27866	1.28561	1.31326	1.33608
YBL039C	URA7	no	uncertain	A	yes	NUCLEOTIDE METABOLISM	no	no RP	0.258668	0.540825	0.244897	0.69372	0.852581	0.689474	0.435051	0.311756	0.444577	-0.0222859	-0.0503573	-0.0170314	-0.0621979	0.0454311	0.534262	0.321005	0.438553	0.195449	0.296572	0.198355	0.314989	0.0834272	-1.4389	-1.6224	-1.74564	-1.79036	-1.75676	-1.63854	-1.45545	-1.26458	-1.11163	-1.04023	-1.08729	-1.24011	-1.4389
YBL040C	ERD2	no	non_periodic	G	no	no_RIBI	no	no RP	-0.629522	0.102356	-0.182841	-0.058872	0.427112	0.574726	0.57065	0.324756	0.757567	0.104158	0.103139	0.0807367	-0.15504	0.117311	0.0689755	0.00703761	-0.199752	-0.00645296	-0.103159	-0.104097	-0.0173537	-0.0219917	-0.927929	-0.85077	-0.716497	-0.583898	-0.490674	-0.44386	-0.441003	-0.481874	-0.558985	-0.665404	-0.794971	-0.904563	-0.927929
YBL041W	PRE7	no	non_periodic	G	no	no_RIBI	no	no RP	0.498743	0.739277	0.613089	0.563695	0.927268	1.27768	0.0649522	0.18799	0.664594	0.0412298	-0.128875	0.00211588	-0.156749	0.0438382	0.155464	0.108057	0.111609	0.119895	0.145852	0.109321	0.0850124	0.281335	-0.592814	-0.751086	-0.873561	-0.934427	-0.924879	-0.838552	-0.692227	-0.531465	-0.39755	-0.326222	-0.342059	-0.441609	-0.592814
YBL042C	FUI1	no	uncertain	D	yes	NUCLEOTIDE METABOLISM	no	no RP	1.10031	1.37531	1.35637	2.006	1.93018	2.34526	0.905687	0.554872	0.988887	0.0807162	-0.00340085	-0.206764	-0.124461	-0.076904	-0.444354	-0.333263	0.021785	-0.128371	0.306847	0.162261	0.36536	-0.116293	0.699998	0.611307	0.559427	0.561062	0.612446	0.69412	0.780097	0.85033	0.887205	0.885743	0.85409	0.790965	0.699998
YBL043W	ECM13	no	non_periodic	F	no	no_RIBI	no	no RP	0.43558	-0.698382	-0.989282	-0.26163	-0.664185	-0.352066	-0.69721	0.0341966	0.637217	-0.12166	-0.354061	-0.0268011	0.0574679	4.95981	0.419071	0.484619	0.0914662	0.126945	-0.11353	-0.12914	-0.198746	-0.27491	0.646034	0.282396	0.346843	0.751134	1.22573	1.62208	1.88425	2.00659	1.98694	1.83743	1.57187	1.16059	0.646034
YBL045C	COR1	no	non_periodic	D	no	no_RIBI	no	no RP	0.330258	-0.193912	0.142522	0.665627	-0.232682	0.458396	0.33537	-0.0387707	0.315873	-0.0962481	-0.100348	0.0817843	0.170294	0.130361	0.157476	-0.0748167	-0.267791	-0.237858	-0.221664	-0.280278	-0.162339	-0.215277	-0.530515	-0.665263	-0.771765	-0.829892	-0.83215	-0.76872	-0.648096	-0.507448	-0.384232	-0.313661	-0.32082	-0.402857	-0.530515
YBL046W		no	non_periodic	A	no	no_RIBI	no	no RP	-0.313079	0.187983	-0.116304	-0.637454	-0.304808	-0.5719	-0.324376	-0.49279	-0.455596	0.0704363	0.0329133	0.0718625	-0.00676606	0.0347845	-0.251089	0.107705	0.012305	0.218445	0.0636476	0.156627	0.0117921	0.192252	0.532389	0.435541	0.352029	0.307215	0.311127	0.360439	0.43988	0.527626	0.599525	0.639609	0.644768	0.609437	0.532389
YBL047C	EDE1	no	non_periodic	F	no	no_RIBI	no	no RP	1.01751	0.162632	-0.0949426	1.26567	1.0968	0.727303	0.248161	0.934167	0.822245	0.12792	-0.00566265	0.104803	0.20109	-0.0435936	-0.215005	-0.270152	-0.161468	-0.3226	-0.251622	-0.196064	-0.00363827	-0.0458464	-0.470056	-0.432061	-0.349241	-0.259451	-0.189868	-0.148339	-0.136069	-0.154335	-0.199882	-0.269205	-0.35843	-0.440303	-0.470056
YBL049W	MOH1	no	non_periodic	F	no	no_RIBI	no	no RP	-0.24388	-0.859495	-0.690159	-0.411397	-0.86661	-0.618577	-0.167517	-0.0071148	0.0715824	3.89719	3.07883	3.67351	-0.074216	0.154635	-0.975707	-0.145891	-0.281705	-0.232508	-0.260355	-0.397028	-0.250116	-0.63915	0.178302	0.417962	0.547846	0.562887	0.474796	0.291708	0.0330329	-0.252398	-0.473063	-0.525746	-0.38853	-0.121764	0.178302
YBL050W	SEC17	no	non_periodic	C	no	no_RIBI	no	no RP	-0.899959	-0.910848	-0.943008	0.215996	-0.372062	-0.177538	1.11596	0.538786	0.76547	-0.0685231	0.032047	-0.112432	-0.304266	-0.0732978	-0.264459	0.0331397	-0.0211778	0.081525	0.0372393	0.142093	-0.0536143	0.233808	-0.593423	-0.547847	-0.471995	-0.400225	-0.354939	-0.337671	-0.342977	-0.368452	-0.408083	-0.460002	-0.526264	-0.583687	-0.593423
YBL051C	PIN4	no	non_periodic	G	no	no_RIBI	no	no RP	-0.126746	-0.212918	0.217013	-0.0350088	0.201416	0.261305	0.0917373	0.414334	0.0442923	0.0206421	-0.0138588	0.0548071	0.446323	0.185726	0.0383892	-0.179308	-0.0228088	-0.258673	-0.158574	-0.100978	-0.155005	-0.191426	0.045506	-0.00129025	-0.0018005	0.0362487	0.0963425	0.164636	0.22721	0.270733	0.284444	0.262544	0.205888	0.12475	0.045506
YBL052C	SAS3	yes	G2/M	I	no	no_RIBI	no	no RP	-1.20504	-0.565818	-0.988962	-0.939422	-0.0540279	-0.872455	0.265622	0.51179	0.116507	-2.48667	-0.237616	-0.098339	0.248996	0.173302	0.547217	0.252706	0.414761	0.185428	0.216982	0.0151647	-0.310493	-0.793752	1.32797	1.25585	1.19624	1.17567	1.20248	1.25932	1.32049	1.3719	1.39853	1.4015	1.39826	1.38021	1.32797
YBL055C		no	non_periodic	B	no	no_RIBI	no	no RP	-0.0461667	0.385092	0.33154	0.215138	0.418722	-0.271428	0.261305	0.0336302	-0.602969	0.0701558	-0.0616534	0.0431161	-0.394868	-0.206013	0.481025	0.253322	0.346585	0.324397	0.44575	0.227989	0.421314	0.148039	-0.258337	-0.276943	-0.246997	-0.18907	-0.12535	-0.0666429	-0.0206735	0.00351685	-0.000123883	-0.0361093	-0.10564	-0.191949	-0.258337
YBL056W	PTC3	no	non_periodic	F	no	no_RIBI	no	no RP	1.15802	0.670857	0.786506	0.880427	0.968329	0.512714	-0.277591	0.297472	-0.273792	-0.0983576	-0.048828	0.0617809	-0.0859466	0.108669	0.401755	0.0155246	0.0789833	0.0180576	0.138194	-0.054648	-0.0983494	-0.18164	-0.683645	-0.835982	-0.8604	-0.765364	-0.602784	-0.418388	-0.250746	-0.133604	-0.0868456	-0.123952	-0.253589	-0.460841	-0.683645
YBL057C	PTH2	no	non_periodic	H	no	no_RIBI	no	no RP	-0.339167	-0.354878	-0.273869	0.0626792	0.454855	0.177384	0.401846	0.809734	0.451253	0.0223431	-0.146189	0.0829409	-0.287664	0.0102018	0.355621	0.382559	0.101934	0.32499	0.158512	0.145448	0.111093	0.161276	-1.06598	-1.11912	-1.11478	-1.07409	-1.0219	-0.960076	-0.888851	-0.825097	-0.783022	-0.783801	-0.849823	-0.962559	-1.06598
YBL058W	SHP1	no	non_periodic	J	no	no_RIBI	no	no RP	0.968483	1.33033	0.735346	0.428774	0.64052	0.353742	-0.539708	-0.689815	-0.381603	0.000262628	-0.165803	-0.0519385	-0.0703018	-0.146764	-0.269019	0.0393088	-0.0467149	0.00567706	0.0238072	0.119585	0.114006	0.323983	-1.00065	-1.04287	-1.06394	-1.07587	-1.08812	-1.08513	-1.05015	-0.991332	-0.923444	-0.87679	-0.885195	-0.939931	-1.00065
YBL059W		no	non_periodic	H	no	no_RIBI	no	no RP	-0.537369	-0.688985	-0.506818	-0.521035	0.222573	-0.16431	0.0163341	0.911557	0.342508	0.161676	-0.0668777	0.11454	-0.0316541	0.210587	-0.744224	0.235867	0.072291	0.0141655	-0.259988	0.0456676	-0.0585324	0.39324	0.200637	0.161344	0.112209	0.0641052	0.0262823	0.0102447	0.024866	0.0674895	0.125169	0.178499	0.211903	0.219376	0.200637
YBL061C	SKT5	yes	G1	A	no	no_RIBI	no	no RP	-0.206378	-0.0231078	0.242608	0.560137	0.0746686	-0.0484466	0.766515	0.0977764	-0.291054	0.217047	0.218191	0.109064	-0.0167018	-0.178428	-0.26655	-0.171523	-0.0754934	-0.0922049	0.144043	0.184763	0.285228	0.137902	0.446778	0.493885	0.609784	0.746993	0.871323	0.957603	0.987273	0.957989	0.871823	0.745338	0.60818	0.493572	0.446778
YBL063W	KIP1	yes	S/G2	J	no	no_RIBI	no	no RP	-1.17789	-0.519082	-1.24742	-0.699422	0.313157	-0.701918	0.478472	0.83224	0.545507	-0.271498	-0.0652324	0.168421	0.81603	0.478563	1.33407	0.462069	0.341335	-0.235594	-0.413995	-0.819951	-0.920253	-1.31849	1.19111	1.03926	0.891926	0.804007	0.80327	0.880691	1.00223	1.13138	1.23309	1.29277	1.31732	1.29123	1.19111
YBL064C	PRX1	no	uncertain	E	no	no_RIBI	no	no RP	0.647418	0.14242	-0.0427423	-0.768724	-0.613559	-0.0958082	-1.41614	-0.755978	-0.0530658	-0.0966188	-0.0667886	-0.0168793	-0.0761002	-0.245643	-0.162881	-0.0545712	-0.119357	0.0916093	-0.0309337	-0.0515936	-0.14576	0.221214	-0.616025	-0.370888	-0.182412	-0.0870707	-0.0913319	-0.187337	-0.358741	-0.578658	-0.794149	-0.936214	-0.958451	-0.841027	-0.616025
YBL065W		yes	G1/S	C	no	no_RIBI	no	no RP	-0.355035	-0.818456	-0.917646	-0.241118	-0.96668	-0.559463	0.113917	-0.148224	0.358183	0.0167953	-0.214089	0.153343	0.0631719	0.425395	-0.237449	0.357497	-0.06932	-0.0932678	-0.398787	-0.240148	-0.150001	0.0105636	NA	NA	NA	NA	NA	NA	NA	NA	NA	NA	NA	NA	NA
YBL067C	UBP13	no	uncertain	J	no	no_RIBI	no	no RP	-0.681578	-0.583691	-0.771372	-0.964305	-0.952113	-0.942121	-0.282727	-0.368422	-0.170749	-0.0639932	-0.084113	-0.204236	-0.203494	-0.21555	-0.0616574	-0.0299844	0.214627	0.26701	0.399412	0.35927	0.259543	-0.161631	-0.431527	-0.192077	0.0253523	0.168148	0.222875	0.191046	0.079311	-0.096871	-0.306353	-0.499145	-0.617745	-0.599299	-0.431527
YBL068W	PRS4	no	non_periodic	A	no	no_RIBI	no	no RP	-1.51259	-0.443472	-0.905819	-0.177584	-0.606566	-0.671121	1.335	-0.163094	0.234698	0.00878924	-0.0339323	-0.0294561	-0.229862	-0.177086	0.423425	0.134026	0.511883	0.409027	0.632118	0.337531	0.318505	0.217563	-0.727317	-0.780326	-0.771938	-0.721343	-0.654338	-0.579973	-0.505511	-0.447706	-0.419391	-0.435475	-0.509272	-0.623191	-0.727317
YBL071C		no	non_periodic	H	no	no_RIBI	no	no RP	0.0799046	0.161696	-0.643194	0.44988	1.01281	1.06212	0.369976	0.851119	1.70532	0.0383399	-0.157216	0.125391	0.0478118	0.26068	-0.201076	0.192474	0.0393079	-0.17262	-0.226196	-0.178939	-0.00832382	-0.0111799	NA	NA	NA	NA	NA	NA	NA	NA	NA	NA	NA	NA	NA
YBL071W-A	KTI11	no	non_periodic	A	no	no_RIBI	no	no RP	-0.667796	-0.617536	-0.467654	0.41333	0.547971	0.394296	1.08113	1.16551	0.86195	-0.00517307	-0.069607	-0.21098	-0.164379	0.114427	0.388286	0.208982	0.356139	0.48667	0.33742	0.336346	-0.109928	0.256168	-0.223044	-0.491302	-0.606136	-0.524914	-0.305386	-0.0351908	0.211499	0.387467	0.468852	0.446225	0.317312	0.08104	-0.223044
YBL072C	RPS8A	no	non_periodic	F	no	no_RIBI	yes	RPS	1.96106	1.73374	1.61078	1.81383	1.98872	2.06483	-0.147229	0.254979	0.454047	0.0265062	-0.00690832	0.0846643	-0.228915	0.145797	0.174962	0.103126	0.116254	0.108618	-0.0533898	0.0651395	0.0720859	0.493939	-2.00668	-1.82647	-1.76209	-1.84239	-2.0915	-2.49515	-2.98878	-3.41545	-3.45901	-3.08016	-2.63187	-2.27751	-2.00668
YBL073W		no	non_periodic	E	no	no_RIBI	no	no RP	-1.95915	-2.54164	-1.81635	0.579496	0.529657	1.09859	2.53864	3.0713	2.91494	0.0349751	-0.126705	0.153655	0.0658891	0.334515	-0.372963	0.19515	0.0645977	-0.226982	-0.31079	-0.222382	0.0330107	0.149258	NA	NA	NA	NA	NA	NA	NA	NA	NA	NA	NA	NA	NA
YBL074C	AAR2	no	uncertain	A	no	no_RIBI	no	no RP	-1.0577	-0.420628	-0.839671	-0.106493	-0.512057	-0.134013	0.951204	-0.0914288	0.705658	-0.0176268	-0.0350272	-0.151875	-0.0320507	-0.130855	-0.12103	-0.238236	0.147544	0.174061	0.211021	0.130118	0.012912	-0.0370525	0.989627	0.873821	0.711695	0.552591	0.440764	0.40787	0.464734	0.5903	0.739477	0.872787	0.974479	1.02355	0.989627
YBL075C	SSA3	no	non_periodic	C	no	no_RIBI	no	no RP	-0.485366	-0.814123	-0.971343	-0.0527124	-0.33722	-0.387799	0.432653	0.476903	0.583543	-0.01052	0.0230061	-0.0178628	0.00243775	-0.087468	-0.213887	-0.0497642	0.0350592	0.093546	0.159045	0.110474	0.0194583	-0.082858	0.510027	0.416702	0.339637	0.301923	0.311328	0.36303	0.441346	0.525216	0.591813	0.626368	0.626447	0.587506	0.510027
YBL076C	ILS1	no	non_periodic	A	yes	tRNA synthetases or metabolism	no	no RP	-0.161822	0.68443	0.760657	0.960688	0.594445	0.627132	1.12251	-0.0899849	-0.133524	-0.0329724	0.0145942	0.050006	0.0845007	0.0327558	0.546033	-0.0128673	0.211541	0.00736562	0.166285	0.00250756	0.092254	0.0489125	-1.02764	-1.0636	-1.13171	-1.23546	-1.36788	-1.48264	-1.519	-1.45681	-1.31516	-1.15924	-1.05879	-1.02302	-1.02764
YBL078C	AUT7	no	non_periodic	F	no	no_RIBI	no	no RP	0.863906	0.613768	-0.0757057	0.0595389	0.0165479	0.364161	-0.804367	-0.597221	0.439867	0.17286	0.0909448	0.0270885	-0.118585	0.0370142	-1.10138	0.0261361	-0.163009	0.242755	-0.205874	0.289848	-0.485264	0.0103934	0.710376	0.857374	0.947287	0.97226	0.941334	0.857214	0.728583	0.583762	0.46011	0.399854	0.430235	0.547772	0.710376
YBL079W	NUP170	no	non_periodic	J	no	no_RIBI	no	no RP	-0.989088	-0.35005	-0.677054	-0.653982	-0.02492	-0.614495	0.335105	0.32513	0.0625592	-0.223907	-0.0649224	-0.20797	0.168688	-0.00579731	0.589118	0.042384	0.216592	0.110248	0.220973	0.051719	0.0678934	-0.4417	-0.77882	-0.743129	-0.601032	-0.424751	-0.2706	-0.161041	-0.106464	-0.114361	-0.184959	-0.314583	-0.494599	-0.678811	-0.77882
YBL080C	PET112	no	non_periodic	B	no	no_RIBI	no	no RP	-0.809422	-0.373749	-1.33546	-1.04927	-0.982323	-1.30466	-0.239848	-0.608573	0.0308028	-0.0982084	-0.107209	0.0473025	0.181864	0.194005	0.821932	0.209652	0.121621	-0.0738102	-0.04238	-0.40864	-0.20095	-0.690535	0.847659	0.699032	0.589185	0.55796	0.611027	0.723655	0.855878	0.973454	1.04862	1.0719	1.05086	0.977565	0.847659
YBL082C	RHK1	no	non_periodic	A	no	no_RIBI	no	no RP	-2.32329	-1.31545	-1.45277	-0.715827	-0.372057	-1.21856	1.60746	0.943389	0.234213	-0.123511	-0.108654	0.0809604	0.409244	0.298916	1.45165	0.26971	0.53665	0.191983	0.119142	-0.233059	-0.188886	-0.301471	-0.178145	-0.41258	-0.742803	-1.12227	-1.46303	-1.59014	-1.39036	-0.991159	-0.580387	-0.270658	-0.100343	-0.0701857	-0.178145
YBL085W	BOI1	yes	S/G2	J	no	no_RIBI	no	no RP	0.304238	0.445412	0.132973	0.0479866	0.252481	0.0350535	-0.256252	-0.192931	-0.0979192	0.0705809	0.0102662	0.272582	0.471481	0.17948	0.231721	0.0507754	0.0254228	-0.265533	-0.305517	-0.387556	-0.266361	-0.32394	0.274474	-0.000650407	-0.207983	-0.266178	-0.160965	0.0577847	0.30919	0.524956	0.664586	0.711719	0.665812	0.517675	0.274474
YBL086C		yes	G1/S	E	no	no_RIBI	no	no RP	-0.319647	-0.653967	-0.408078	-1.24067	-1.52881	-0.838793	-0.921023	-0.874845	-0.430714	0.255889	0.147568	0.231256	0.243319	-0.0852234	-0.701373	-0.240061	-0.463299	-0.310447	-0.405434	-0.162684	-0.0718714	0.132236	1.47139	1.50988	1.55591	1.60463	1.65458	1.68659	1.68118	1.64192	1.57316	1.49796	1.45419	1.44998	1.47139
YBL087C	RPL23A	no	uncertain	G	no	no_RIBI	yes	RPL	1.79438	2.06514	2.06794	1.49304	1.68206	1.6995	-0.301346	-0.383087	-0.368442	-0.00877006	-0.0741526	-0.105996	-0.109482	0.0922829	-0.0280713	0.256647	0.21401	0.310956	0.371695	0.260347	-0.0377631	0.165601	-2.28793	-2.32212	-2.26216	-2.16155	-2.07021	-1.98896	-1.90945	-1.84955	-1.82004	-1.84811	-1.97089	-2.15119	-2.28793
YBL090W	MRP21	no	uncertain	D	no	no_RIBI	no	no RP	0.357566	0.188725	0.320515	0.105128	-0.773712	0.306173	-0.252439	-0.962437	-0.0143416	0.0600377	-0.303181	-0.115741	-0.690988	0.104523	-0.866375	0.606276	-0.272076	0.45745	-0.301011	0.351295	0.0256005	0.795456	1.19896	1.17921	1.11545	1.03559	0.964893	0.913778	0.889811	0.901735	0.943397	1.00551	1.0853	1.16232	1.19896
YBL091C	MAP2	no	non_periodic	B	no	no_RIBI	no	no RP	-0.95236	-0.604666	-0.878712	0.0489394	-0.328155	-0.475646	1.0013	0.276511	0.403066	-0.0232846	-0.0324038	0.0263887	0.125936	0.0370229	0.122066	0.128154	0.101817	0.0862845	0.105204	0.0688625	-0.0228519	0.191049	-1.94176	-1.93474	-1.88236	-1.82811	-1.80373	-1.79551	-1.7797	-1.75857	-1.73389	-1.73068	-1.78889	-1.88343	-1.94176
YBL091C-A	SCS22	no	non_periodic	G	no	no_RIBI	no	no RP	0.25121	0.671995	0.689457	1.39546	1.6134	1.87498	1.14425	0.941405	1.18552	-0.0513957	-0.257064	0.113299	-0.0312142	0.293393	0.168812	0.362673	-0.0577626	0.0886591	-0.236515	-0.145811	-0.245542	-0.00470454	-1.23233	-1.05697	-0.754819	-0.46263	-0.249064	-0.128617	-0.103733	-0.176121	-0.341456	-0.58949	-0.896409	-1.16437	-1.23233
YBL092W	RPL32	no	non_periodic	H	no	no_RIBI	yes	RPL	1.90414	2.02183	1.9809	1.88376	2.32322	2.34201	-0.0203722	0.301384	0.361115	0.123814	-0.0949585	0.204393	-0.00911029	0.201048	0.0217301	0.433385	0.222467	-0.0163564	0.00587781	0.120938	0.113563	0.708021	-1.76303	-1.82608	-1.84654	-1.84619	-1.84381	-1.82037	-1.7562	-1.66824	-1.57791	-1.52614	-1.55956	-1.66073	-1.76303
YBL093C	ROX3	no	non_periodic	J	no	no_RIBI	no	no RP	0.352951	0.519465	0.0342952	0.388377	0.511378	0.277728	0.035426	-0.00808703	0.243433	0.101325	-0.0276332	0.0558774	-0.160594	0.0775929	-0.0926724	0.197569	0.15325	0.0625168	0.046356	0.187753	0.05732	-0.0872628	0.0641229	-0.0202365	-0.117141	-0.205029	-0.265748	-0.277732	-0.229411	-0.135367	-0.025121	0.066708	0.115635	0.113882	0.0641229
YBL094C		no	non_periodic	B	no	no_RIBI	no	no RP	-0.303264	-0.18002	-0.397742	0.840288	0.618529	0.676873	1.14355	0.798549	1.07462	0.0571563	-0.0184652	0.190066	0.187337	0.332775	-0.111385	0.0411835	0.0613684	-0.179704	-0.220027	-0.198792	0.0610707	0.0650484	NA	NA	NA	NA	NA	NA	NA	NA	NA	NA	NA	NA	NA
YBL095W		yes	G2/M	I	no	no_RIBI	no	no RP	-0.286357	-0.140019	-0.658157	0.368877	0.782282	0.265908	0.655234	0.922301	0.924065	-0.223367	-0.2128	-0.205648	-0.0265764	0.0152641	0.549163	0.0529136	0.2125	0.172007	0.190545	-0.203068	-0.0628823	-0.281787	1.33313	1.18595	0.986216	0.798343	0.679432	0.663598	0.751802	0.90876	1.0785	1.22201	1.33117	1.38183	1.33313
YBL096C		no	non_periodic	G	no	no_RIBI	no	no RP	-0.317652	0.60548	-0.218043	-0.36287	0.508639	0.425468	-0.0452187	-0.0968419	0.643511	0.0571563	-0.0184652	0.190066	0.187337	0.332775	-0.111385	0.0411835	0.0613684	-0.179704	-0.220027	-0.198792	0.0610707	0.0650484	NA	NA	NA	NA	NA	NA	NA	NA	NA	NA	NA	NA	NA
YBL099W	ATP1	no	non_periodic	F	no	no_RIBI	no	no RP	-0.0577402	-0.180391	-0.44527	1.27908	1.34829	0.899752	1.33682	1.52869	1.34502	-0.115927	-0.0233996	0.00880519	0.214916	0.139344	0.17831	-0.0570113	-0.0685932	-0.153337	-0.112123	-0.138262	-0.103003	-0.0706227	-2.02963	-2.05585	-2.0278	-1.98411	-1.95608	-1.92998	-1.88508	-1.83164	-1.78012	-1.76305	-1.82442	-1.93928	-2.02963
YBL100C		no	non_periodic	D	no	no_RIBI	no	no RP	0.063853	0.297766	0.320125	0.921283	0.584002	1.27822	0.85743	0.286237	0.958097	0.252858	-0.21384	0.517683	-0.0995956	0.159655	-0.246897	-0.15836	-0.00309626	-0.303786	-0.201718	-0.257803	0.103386	-0.310637	NA	NA	NA	NA	NA	NA	NA	NA	NA	NA	NA	NA	NA
YBL101C	ECM21	no	non_periodic	B	no	no_RIBI	no	no RP	0.0261719	0.12904	-0.152322	0.375256	-0.0331883	-0.0634399	0.349084	-0.162228	0.0888817	0.101232	-0.0509573	-0.126535	0.0571589	-0.208515	-0.494251	-0.398156	-0.0960101	-0.124394	0.0147053	0.0617129	0.105038	-0.184215	-0.0568348	0.13236	0.285859	0.371263	0.383304	0.324595	0.204329	0.044196	-0.119865	-0.241313	-0.28214	-0.216405	-0.0568348
YBL102W	SFT2	no	non_periodic	E	no	no_RIBI	no	no RP	-0.570709	-0.957026	-0.44968	-0.471045	-0.176826	-0.129724	0.0996641	0.780201	0.319955	-0.104832	-0.0560528	0.0175319	0.0803471	0.00325685	0.337742	-0.081922	0.030886	0.0247508	-0.0929699	-0.178971	0.0463577	-0.0287552	-0.838256	-0.779	-0.697855	-0.63133	-0.601233	-0.603822	-0.626752	-0.663611	-0.704301	-0.747763	-0.802148	-0.845312	-0.838256
YBL103C	RTG3	no	non_periodic	A	no	no_RIBI	no	no RP	-0.336671	-0.151201	-0.216275	-0.240564	-0.377403	-0.193957	0.0961066	-0.226202	0.0223186	0.107293	-0.102606	0.0925213	0.057792	0.032521	0.261443	-0.0506689	0.126545	0.111069	0.0827513	0.0280639	-0.036758	-0.203823	1.16103	1.01432	0.750797	0.426965	0.113118	-0.0863968	-0.0635675	0.170886	0.493582	0.791464	1.02186	1.15933	1.16103
YBL105C	PKC1	no	uncertain	A	no	no_RIBI	no	no RP	-1.19229	-0.832893	-0.873893	-0.415177	-0.275061	-0.36819	0.777109	0.557832	0.505703	-0.0579249	-0.0670182	-0.128386	-0.036138	-0.0919612	-0.1807	-0.162286	0.0734373	0.126197	0.130843	0.192526	0.106526	-0.210146	0.571476	0.568041	0.552105	0.530507	0.510228	0.494303	0.48557	0.487998	0.499573	0.516718	0.538556	0.560107	0.571476
YBL107C		no	non_periodic	I	no	no_RIBI	no	no RP	-0.403916	-0.343197	-0.392174	-0.269928	-0.00107521	-0.435283	0.133987	0.342122	-0.0431082	0.141307	-0.0668173	-0.124999	-0.24719	-0.0242605	-0.857042	0.390054	0.0418711	0.338483	0.101996	0.545455	0.351893	0.215436	1.13262	1.10108	1.05778	1.02319	1.01073	1.01663	1.03189	1.0538	1.07389	1.09119	1.11533	1.13673	1.13262
YBR002C	RER2	no	uncertain	E	no	no_RIBI	no	no RP	0.667994	0.527329	0.426982	0.290948	0.268229	0.667739	-0.377046	-0.2591	0.240756	-0.0380832	-0.0345175	-0.0945511	-0.0721994	-0.0703681	-0.120304	0.180832	-0.0125965	0.334804	0.138134	0.434704	0.186118	0.365384	0.401219	0.499319	0.571263	0.603181	0.59542	0.549552	0.472788	0.383594	0.30394	0.256414	0.2563	0.30903	0.401219
YBR003W	COQ1	no	non_periodic	C	no	no_RIBI	no	no RP	-0.11885	-0.548436	-0.593424	-0.28559	-1.23499	-0.676698	-0.16674	-0.686557	-0.0832745	-0.0710914	-0.126056	0.113573	-0.00183723	0.0116302	0.299632	-0.125461	-0.126049	-0.0149386	-0.0391307	-0.132107	-0.148926	0.0756821	-0.814951	-0.54464	-0.290334	-0.116927	-0.0430429	-0.0656021	-0.176459	-0.362814	-0.595196	-0.823568	-0.983515	-0.990206	-0.814951
YBR006W	UGA2	no	non_periodic	D	no	no_RIBI	no	no RP	0.606708	-0.0704714	0.438308	-0.185192	-1.59853	-0.702195	-0.791899	-1.52806	-1.1405	0.0226361	-0.0432319	-0.123649	-0.17986	-0.18391	-0.768784	-0.324676	-0.656744	-0.321818	-0.278432	-0.34937	-0.16667	-0.0580152	-0.924858	-0.197869	0.323215	0.624289	0.74147	0.693452	0.477583	0.0847797	-0.497546	-1.23062	-1.81505	-1.65083	-0.924858
YBR007C		yes	G1/S	I	no	no_RIBI	no	no RP	0.255291	0.516763	0.402339	-1.09073	-0.467243	-1.18981	-1.34602	-0.984005	-1.59214	0.0864146	0.122963	0.224724	0.481912	0.303629	0.467389	-0.0589747	-0.0903501	-0.276577	-0.519763	-0.349951	-0.337201	-0.492055	0.951616	0.824769	0.72088	0.677768	0.706661	0.791123	0.8994	1.00259	1.0742	1.10432	1.10026	1.05278	0.951616
YBR009C	HHF1	yes	S	A	no	no_RIBI	no	no RP	0.930267	2.29749	1.30192	1.78974	2.44108	1.34627	0.859471	0.143586	0.0443551	-3.25029	0.0538722	0.496834	0.618851	0.663225	1.0943	0.654821	-0.0541469	-0.0223956	-0.537044	-0.55596	-5.9076	-0.581798	-1.49987	-2.4029	-3.21772	-3.18142	-2.33029	-1.46143	-0.812744	-0.392738	-0.17773	-0.16021	-0.356049	-0.798808	-1.49987
YBR010W	HHT1	yes	S	J	no	no_RIBI	no	no RP	1.37466	2.24031	1.59696	1.44858	2.47493	1.81416	0.0739254	0.234617	0.217201	-0.130412	0.169366	0.934204	4.429	0.8656	1.29094	0.517423	-0.136399	-0.321999	-4.72658	-5.28314	-7.71079	-0.842164	-1.03677	-2.08827	-3.10229	-2.94889	-1.8571	-0.896752	-0.227477	0.188808	0.390027	0.392899	0.188978	-0.271517	-1.03677
YBR011C	IPP1	no	non_periodic	F	no	no_RIBI	no	no RP	0.627799	0.270828	0.368107	1.12552	1.22577	0.960619	0.497724	0.954946	0.592512	0.0899643	-0.0314553	0.191859	0.0468715	0.237526	0.338745	0.122236	0.052595	-0.183329	-0.0249797	-0.0170151	-0.0192878	0.394984	-2.3486	-2.50331	-2.73848	-3.07749	-3.5135	-3.87826	-3.87846	-3.48144	-2.94802	-2.51809	-2.30168	-2.27063	-2.3486
YBR012C		no	non_periodic	H	no	no_RIBI	no	no RP	-1.8041	-1.94053	-1.87948	0.711661	1.49285	1.10474	2.51576	3.43338	2.98422	0.558494	0.423017	0.115039	-0.0723077	0.262405	-0.184938	0.334803	-0.0575382	2.91757	-0.127424	4.53235	0.0295299	6.0841	NA	NA	NA	NA	NA	NA	NA	NA	NA	NA	NA	NA	NA
YBR013C		no	non_periodic	E	no	no_RIBI	no	no RP	-1.21908	-1.55456	-0.758975	0.531492	0.652117	0.76666	1.75057	2.20668	1.52563	-0.090961	-0.152704	0.0806571	0.093391	0.200816	-0.546854	0.0938724	-0.383036	0.0139025	-0.346493	-0.0632711	-0.307791	-0.119471	-0.637764	-0.905568	-1.09357	-1.1391	-1.03565	-0.820697	-0.563832	-0.337353	-0.184611	-0.132481	-0.197338	-0.377722	-0.637764
YBR014C		no	non_periodic	H	no	no_RIBI	no	no RP	-0.806261	-0.898803	-0.927582	-2.50849	-1.02286	-0.792395	-1.70222	-0.124052	0.135186	-0.146036	-0.209561	-0.0283128	-0.0136093	0.260119	0.339632	0.481827	-0.0677873	0.177986	-0.12197	-0.135412	-0.274119	-0.176281	-1.03486	-1.18496	-1.24262	-1.20621	-1.10434	-0.959523	-0.799609	-0.664173	-0.580546	-0.57365	-0.664448	-0.838217	-1.03486
YBR015C	MNN2	yes	G1/S	B	no	no_RIBI	no	no RP	-0.416725	0.0416556	-0.444643	-0.0871986	0.00931618	-0.355717	0.329526	-0.0323394	0.0889264	0.078829	0.141573	0.267857	0.673259	0.233863	0.845736	0.0238909	-0.00729527	-0.270936	-0.414366	-0.497265	-0.281148	-0.256839	-0.316312	-0.491387	-0.677905	-0.834317	-0.920624	-0.893769	-0.750063	-0.545408	-0.344942	-0.202931	-0.150964	-0.193329	-0.316312
YBR016W		no	non_periodic	A	no	no_RIBI	no	no RP	0.824848	0.875505	1.4039	0.449852	0.277601	0.292235	-0.374996	-0.597904	-1.11166	0.20499	-0.0807393	0.156909	0.093077	0.176898	-0.112438	0.0603643	-0.14672	-0.424458	-0.313398	-0.218515	-0.0954577	0.157556	-0.0542712	-0.104377	-0.113688	-0.0876569	-0.0398693	0.0199259	0.0809542	0.129555	0.153653	0.144089	0.0974101	0.0226361	-0.0542712
YBR017C	KAP104	no	non_periodic	A	no	no_RIBI	no	no RP	-0.105278	0.955859	0.485141	0.284663	0.19399	0.426917	0.389942	-0.761869	-0.0582236	-0.0648069	0.0552025	-0.168671	-0.0173951	-0.155901	0.251159	-0.14359	0.0954647	0.0871056	0.230869	0.202887	0.142597	-0.028812	-0.34648	-0.388226	-0.38653	-0.353455	-0.306067	-0.25108	-0.194671	-0.149402	-0.126186	-0.136428	-0.188466	-0.269932	-0.34648
YBR020W	GAL1	no	non_periodic	C	no	no_RIBI	no	no RP	-1.82289	-2.06421	-1.82567	1.77007	0.314937	0.528555	3.59296	2.37915	2.35422	-0.0954325	-0.106264	0.0437397	0.280238	0.0668597	0.494642	0.131172	0.15785	0.000505311	-0.0184365	-0.242858	-0.198318	-0.434119	1.14261	1.36455	1.55785	1.68622	1.75129	1.74301	1.65029	1.48779	1.27799	1.07417	0.955071	0.979693	1.14261
YBR021W	FUR4	no	non_periodic	A	yes	NUCLEOTIDE METABOLISM	no	no RP	-0.379792	0.397011	0.143717	0.483955	0.69023	0.853424	0.863747	0.293219	0.709707	0.234763	0.0945977	0.00827749	-0.0419235	-0.0369098	-0.746271	-0.601854	-0.0908414	-0.0953717	0.317701	0.140971	0.352039	-0.140526	0.984288	1.15001	1.21463	1.18734	1.08906	0.927487	0.721144	0.519477	0.389055	0.388053	0.523799	0.750117	0.984288
YBR022W		no	non_periodic	C	no	no_RIBI	no	no RP	0.0367176	-0.0657	-0.322429	0.33276	-0.419123	-0.383622	0.296043	-0.353423	-0.0611928	0.128246	0.0462188	0.167042	-0.560248	0.0496306	-0.343017	-0.0218992	-0.299204	-0.0217371	-0.0871313	0.0953582	-0.192856	-0.240147	-0.0561859	-0.0249916	0.0725158	0.192655	0.301072	0.378244	0.411625	0.396884	0.334866	0.234467	0.112039	-0.00130109	-0.0561859
YBR024W	SCO2	no	non_periodic	A	no	no_RIBI	no	no RP	-1.54208	-1.13528	-0.919404	-0.790029	-0.898605	-0.728509	0.752053	0.236677	0.190894	-0.0838734	-0.146785	-0.0977749	-0.217588	-0.114843	-0.332981	0.0460009	-0.19785	-0.0233408	-0.071321	-0.0620244	-0.0569456	-0.202297	-0.312505	-0.265052	-0.22408	-0.206894	-0.220352	-0.256177	-0.298814	-0.335728	-0.35572	-0.359428	-0.358026	-0.346343	-0.312505
YBR025C		no	non_periodic	A	no	no_RIBI	no	no RP	0.974094	1.82996	1.03643	1.24621	1.18042	1.22058	0.272115	-0.649536	0.184153	-0.00122213	0.0215394	0.0750973	-0.0971037	-0.0549883	0.2105	-0.0596416	0.0729847	0.0185585	0.180117	0.157942	0.0947447	0.33209	-2.20169	-2.02745	-1.83409	-1.69449	-1.64702	-1.67945	-1.76446	-1.8875	-2.01686	-2.13197	-2.23573	-2.2797	-2.20169
YBR026C	ETR1	no	non_periodic	D	no	no_RIBI	no	no RP	-0.46215	-0.666568	-0.364826	-0.451142	-2.12965	-1.21952	0.0110088	-1.46309	-0.854694	0.0568553	0.0595202	0.0121403	0.119951	-0.172605	-0.442453	-0.536601	-0.360233	-0.236597	-0.0846144	-0.0829612	0.0631922	-0.0948172	-0.982767	-0.488246	-0.166767	-0.025594	-0.0509073	-0.234342	-0.574991	-1.07091	-1.66306	-2.11345	-2.06568	-1.57681	-0.982767
YBR028C		no	non_periodic	J	no	no_RIBI	no	no RP	-1.09379	-0.611815	-1.05747	-0.506024	-0.195461	-0.405683	0.587762	0.416354	0.651785	-0.163168	-0.120037	0.00644813	0.298932	0.114696	0.662796	0.125407	0.149213	0.10947	0.0592903	-0.166547	-0.491851	-0.674523	0.258423	-0.252329	-0.73277	-0.942743	-0.743307	-0.285808	0.193616	0.570268	0.805946	0.897061	0.850662	0.644376	0.258423
YBR029C	CDS1	no	non_periodic	B	no	no_RIBI	no	no RP	-0.717563	-0.658926	-0.332151	1.01733	0.722501	0.454554	1.73489	1.38143	0.786705	-0.108458	-0.0581459	-0.000536753	0.289734	0.180733	0.566832	0.0214612	0.221202	-0.112582	0.0933424	-0.163349	-0.0660251	-0.626696	0.479833	0.454702	0.331839	0.136717	-0.0993692	-0.323886	-0.451972	-0.418468	-0.236697	0.00617211	0.230822	0.399041	0.479833
YBR030W		no	non_periodic	F	no	no_RIBI	no	no RP	1.44996	-0.189996	1.20737	0.465035	0.992745	0.0529109	-0.984926	1.18274	-1.15446	-0.0380043	-0.114428	0.0260312	-0.0312305	-0.0322416	0.835169	0.315967	0.430013	0.408739	0.373289	0.138118	0.0392979	-0.138896	0.505855	0.475699	0.478766	0.511631	0.563759	0.620109	0.665119	0.690031	0.687433	0.658432	0.613118	0.558344	0.505855
YBR032W		no	non_periodic	A	no	no_RIBI	no	no RP	-2.18866	-1.02469	-2.28282	1.08666	1.04871	1.16963	3.27532	2.0734	3.45245	0.0498294	-0.0715377	0.116353	0.0941331	0.320279	-0.343364	0.149234	-0.0357095	-0.22835	-0.297967	-0.193683	-0.00357219	0.089701	NA	NA	NA	NA	NA	NA	NA	NA	NA	NA	NA	NA	NA
YBR033W	EDS1	no	non_periodic	B	no	no_RIBI	no	no RP	-0.961607	-1.06414	-1.31612	-0.197304	-0.397167	-1.28699	0.764302	0.666969	0.0291307	0.0498294	-0.0715377	0.116353	0.0941331	0.320279	-0.343364	0.149234	-0.0357095	-0.22835	-0.297967	-0.193683	-0.00357219	0.089701	0.437516	0.502855	0.544131	0.554314	0.536058	0.492569	0.432029	0.370675	0.324236	0.305333	0.320285	0.368663	0.437516
YBR034C	HMT1	no	uncertain	A	no	no_RIBI	no	no RP	-0.58905	0.453231	0.356828	0.663355	0.682606	0.66643	1.25241	0.229375	0.309603	0.0309115	-0.107061	-0.0615079	0.0312035	-0.0096379	0.459676	0.256376	0.588271	0.165066	0.512255	0.287929	0.391881	0.0777532	-0.629964	-0.741485	-0.829027	-0.880423	-0.891481	-0.848753	-0.751877	-0.630078	-0.516516	-0.447039	-0.449906	-0.521304	-0.629964
YBR035C	PDX3	no	non_periodic	E	no	no_RIBI	no	no RP	0.704431	0.307353	0.640587	0.497687	0.735154	0.805596	-0.206745	0.4278	0.165009	-0.0262999	-0.0618829	-0.0037174	-0.192727	-0.0522541	0.187982	0.167534	0.0845642	0.0208265	0.0646168	-0.0725017	0.0538079	0.00494791	-1.64956	-1.37023	-1.14158	-1.0163	-1.01287	-1.11823	-1.30783	-1.55622	-1.80245	-1.96742	-2.00505	-1.89137	-1.64956
YBR036C	CSG2	no	non_periodic	A	no	no_RIBI	no	no RP	0.185145	0.700071	0.4283	0.971285	0.237225	0.244048	0.78614	-0.462845	-0.184252	0.0418963	-0.0671	0.0925079	0.0221599	0.155275	0.359296	0.0271123	0.112463	-0.0781004	0.046046	-0.122857	-0.00536366	-0.0292804	-0.755272	-0.624948	-0.535799	-0.513636	-0.565847	-0.676841	-0.815389	-0.946229	-1.02407	-1.02778	-0.978284	-0.88542	-0.755272
YBR037C	SCO1	no	non_periodic	F	no	no_RIBI	no	no RP	-0.0593597	-0.27496	-0.563059	-0.892058	-0.416096	-0.434918	-0.832698	-0.141136	0.128141	-0.201766	-0.118423	-0.109514	0.00986473	0.0736446	0.129939	0.0537511	-0.149447	-0.0465156	-0.221783	-0.255427	-0.295727	-0.393444	0.91746	0.842018	0.754041	0.684254	0.652834	0.66365	0.709494	0.77757	0.846555	0.901496	0.941007	0.952656	0.91746
YBR039W	ATP3	no	non_periodic	C	no	no_RIBI	no	no RP	0.798932	0.0262388	0.507876	1.76585	0.0272749	0.335026	0.966919	0.0010361	-0.17285	-0.0595741	-0.0824946	0.079446	0.0799842	0.13828	0.18385	-0.00164633	-0.0673291	-0.103664	-0.0930767	-0.0730181	-0.0189145	0.102919	-1.09548	-1.199	-1.23263	-1.20537	-1.14052	-1.04509	-0.929902	-0.824252	-0.751609	-0.73842	-0.809131	-0.947528	-1.09548
YBR041W	FAT1	no	non_periodic	B	no	no_RIBI	no	no RP	-0.701333	-0.543248	-0.833325	0.184207	-0.839695	-1.19244	0.88554	-0.296447	-0.359119	-0.0197137	0.213278	0.203718	0.433522	0.0827045	0.399126	-0.21101	-0.254103	-0.224817	-0.350041	-0.410267	-0.297588	-0.267863	-0.226698	-0.183451	-0.181199	-0.22452	-0.308463	-0.41169	-0.500032	-0.543829	-0.524965	-0.457126	-0.375705	-0.296583	-0.226698
YBR042C		no	non_periodic	D	no	no_RIBI	no	no RP	-1.17819	-0.716894	-1.07237	-0.627583	-0.988968	-0.244436	0.55061	-0.272074	0.827939	0.174491	0.169439	0.332301	0.207186	0.081028	-0.00932195	-0.164849	-0.28317	-0.15215	-0.145534	-0.250235	0.0678233	0.0134365	-0.818057	-0.814998	-0.725247	-0.598972	-0.48113	-0.389227	-0.331617	-0.318225	-0.35221	-0.436103	-0.570583	-0.721561	-0.818057
YBR043C	AQR2	no	non_periodic	E	no	no_RIBI	no	no RP	0.884283	0.75413	0.856377	0.251315	0.110372	0.466462	-0.632968	-0.643758	-0.389915	-0.144354	-0.14288	-0.0456094	0.133034	0.259547	0.793386	0.181332	0.227997	0.0593069	0.0464131	-0.139103	-0.117027	-0.606849	1.32385	1.26213	1.16416	1.06815	1.00414	0.981414	0.99905	1.05239	1.12227	1.19415	1.26803	1.32364	1.32385
YBR044C	TCM62	no	uncertain	D	no	no_RIBI	no	no RP	0.490758	0.379271	0.874594	0.870061	0.274633	0.868835	0.379303	-0.104637	-0.00575853	-0.112819	-0.215529	-0.182602	-0.296917	-0.0382745	-0.0611633	0.132758	0.00325192	0.190326	0.0928575	0.14292	0.010118	-0.30786	0.762932	0.778339	0.79333	0.807229	0.820713	0.827407	0.821278	0.805456	0.781653	0.757536	0.746492	0.750696	0.762932
YBR046C	ZTA1	no	non_periodic	F	no	no_RIBI	no	no RP	-0.123595	-0.674213	-1.287	0.476855	0.590245	0.550462	0.600451	1.26446	1.83746	-0.139349	0.0377304	-0.113581	-0.0232361	-0.0341673	-0.346311	-0.166943	-0.157314	0.0322618	0.00204113	-0.184786	-0.289443	-0.282569	-0.800557	-0.768199	-0.657015	-0.522652	-0.408549	-0.329469	-0.290735	-0.298431	-0.351959	-0.449692	-0.588106	-0.72872	-0.800557
YBR048W	RPS11B	no	non_periodic	A	no	no_RIBI	yes	RPS	0.953012	1.36227	1.30509	1.69196	1.84819	1.85464	0.738948	0.485919	0.549553	0.0650486	-0.021276	-0.00155839	-0.00767161	0.111812	0.0381418	0.161246	0.235907	0.159236	0.162074	0.248591	0.142896	0.256093	-1.87323	-1.67814	-1.61344	-1.70394	-1.97375	-2.41681	-2.98192	-3.50568	-3.58026	-3.12356	-2.5902	-2.1781	-1.87323
YBR049C	REB1	yes	G2/M	A	no	no_RIBI	no	no RP	-0.774524	0.284397	-0.417705	-0.478634	0.0501919	-0.794303	0.29589	-0.234205	-0.376598	-0.218707	-0.273571	-0.0431413	0.416885	0.198361	0.776074	0.317684	0.402854	0.101671	0.0206648	-0.112832	-0.228357	-0.446365	0.912521	0.7773	0.607622	0.455723	0.365438	0.363499	0.449441	0.591635	0.742299	0.865015	0.947658	0.971948	0.912521
YBR050C	REG2	no	non_periodic	B	no	no_RIBI	no	no RP	-1.42942	-1.26703	-1.62934	0.00542739	-0.758233	-0.856777	1.43485	0.5088	0.772563	-0.094768	-0.0624722	0.0318916	0.349318	0.332268	0.256906	0.20052	0.00507727	-0.147543	-0.290999	-0.292953	-0.375089	-0.234399	0.771947	0.624569	0.43563	0.259118	0.144795	0.131228	0.225639	0.390794	0.568964	0.714547	0.80965	0.836407	0.771947
YBR051W		yes	G2/M	I	no	no_RIBI	no	no RP	-1.47326	-1.70121	-2.08338	-1.98462	-0.894053	-3.0658	-0.511366	0.80716	-0.982422	0.0577412	-0.141739	0.158301	0.0766445	0.301732	-0.283301	0.189242	0.0111164	-0.240236	-0.326909	-0.253098	-0.0529633	-0.0168733	NA	NA	NA	NA	NA	NA	NA	NA	NA	NA	NA	NA	NA
YBR052C		no	uncertain	E	no	no_RIBI	no	no RP	0.72996	0.179708	0.222786	-0.554999	-0.83522	-0.177795	-1.28496	-1.01493	-0.400581	-0.1448	-0.174142	0.0257577	-0.360035	-0.123331	-0.173607	0.112743	-0.486014	-0.0416287	-0.27364	-0.152216	-0.219597	0.381356	-1.23951	-0.928863	-0.655266	-0.481375	-0.424302	-0.476076	-0.623176	-0.850847	-1.12065	-1.36737	-1.51288	-1.47145	-1.23951
YBR053C		no	uncertain	D	no	no_RIBI	no	no RP	-0.641355	-1.41503	-1.14516	-1.18112	-4.97931	-0.744282	-0.53976	-3.56428	0.400873	-0.00794965	0.0541371	-0.0392802	-0.248802	-0.266005	-0.187687	-0.274246	-0.50162	-0.140541	-0.0147594	-0.0629265	0.119105	0.124502	-1.04932	-0.704204	-0.37948	-0.154633	-0.0484914	-0.0560337	-0.170383	-0.383057	-0.670196	-0.98042	-1.22441	-1.26438	-1.04932
YBR054W	YRO2	no	uncertain	D	no	no_RIBI	no	no RP	1.57556	1.07783	1.98693	0.835242	-1.59072	1.79015	-0.740316	-2.66855	-0.19678	0.510737	0.209409	-0.172933	-1.06765	-13.3963	-11.3292	-7.56014	-0.540197	0.367213	1.18537	1.24724	6.0657	6.73416	-0.512773	-0.0580797	0.171863	0.200169	0.0436595	-0.30574	-0.874102	-1.69663	-2.65167	-2.88698	-2.0796	-1.19648	-0.512773
YBR055C	PRP6	no	uncertain	H	no	no_RIBI	no	no RP	-0.177121	-0.239769	-0.0417425	-0.946405	-0.61371	-0.270626	-0.769284	-0.373941	-0.228883	0.00181373	0.0307974	-0.0505161	0.0128403	-0.217093	-0.301966	-0.15355	0.145553	0.207608	0.267362	0.246707	0.251369	0.0960634	0.508202	0.483895	0.482786	0.503767	0.540455	0.581961	0.616445	0.637238	0.637704	0.617986	0.586151	0.547077	0.508202
YBR057C	MUM2	no	non_periodic	A	no	no_RIBI	no	no RP	-0.602476	-0.0654046	-0.314354	-0.308201	-0.570153	-0.236569	0.294275	-0.504748	0.0777854	0.00414663	-0.145694	0.142476	-0.159478	-0.077917	-0.436876	0.0182893	0.147121	0.0536336	0.167714	0.154823	0.0095589	-0.116275	0.788398	1.02394	1.20962	1.31676	1.35017	1.30584	1.18033	0.99279	0.775296	0.589011	0.510099	0.585903	0.788398
YBR058C	UBP14	no	non_periodic	A	no	no_RIBI	no	no RP	-1.44959	-0.0359024	0.224511	-0.922906	-0.736086	-0.22267	0.526685	-0.700184	-0.447181	0.00268309	0.0222884	-0.142078	-0.128565	-0.16805	-0.229181	-0.089583	0.173745	0.0717826	0.316735	0.178326	0.215506	-0.34224	-0.15772	-0.0266584	0.106946	0.203593	0.247826	0.237439	0.176813	0.0781024	-0.0385639	-0.147157	-0.222779	-0.232837	-0.15772
YBR058C-A	TSC3	no	non_periodic	D	no	no_RIBI	no	no RP	-0.911321	-1.25112	-0.981141	0.600057	0.297236	0.532913	1.51138	1.54835	1.51405	0.0237874	0.105155	0.0825129	-0.658491	0.0342123	-0.678186	0.110031	-0.365866	0.509703	0.000394707	0.309287	-0.215909	0.439342	-0.77696	-1.26133	-1.76178	-2.09367	-2.04273	-1.62598	-1.09617	-0.644101	-0.333813	-0.18571	-0.209489	-0.410413	-0.77696
YBR059C	AKL1	no	non_periodic	E	no	no_RIBI	no	no RP	-0.687266	-2.57923	-1.12599	-0.594404	-0.363935	-0.0890074	0.0928615	2.21529	1.03699	0.0336621	0.0651786	-0.195068	-0.0295087	-0.302079	-0.394692	-0.505067	-0.0226911	-0.0930087	0.17724	0.181709	0.122641	-0.156787	-0.106077	-0.0157857	0.0897371	0.175308	0.223699	0.230369	0.196968	0.131327	0.0466305	-0.0401743	-0.112139	-0.142251	-0.106077
YBR060C	ORC2	no	non_periodic	F	no	no_RIBI	no	no RP	1.20312	0.642878	0.546637	-0.187747	-0.224443	-0.239486	-1.39086	-0.867321	-0.786123	-0.0362324	-0.0560828	-0.0331219	0.189296	-0.0314069	0.0816257	0.0283733	0.328435	0.166529	0.233474	0.100587	-0.0219928	-0.192484	0.460222	0.399224	0.385333	0.41916	0.486804	0.567893	0.640499	0.689406	0.702423	0.677564	0.623281	0.545507	0.460222
YBR061C	TRM7	no	non_periodic	A	yes	tRNA synthetases or metabolism	no	no RP	-0.624771	-0.196969	-0.19525	-0.324537	-0.121282	-0.390677	0.300233	0.0756869	-0.195426	0.0126878	-0.111048	-0.0207889	-0.12796	-0.19879	0.438463	0.249114	0.380405	0.388803	0.450485	0.189724	0.32011	-0.111315	-0.783682	-0.807674	-0.78418	-0.73667	-0.688204	-0.641364	-0.595261	-0.55982	-0.542939	-0.558132	-0.620184	-0.711073	-0.783682
YBR062C		no	non_periodic	B	no	no_RIBI	no	no RP	0.344014	0.661176	0.193564	0.439885	0.39906	0.126292	0.0958709	-0.262116	-0.0672714	0.0332503	-0.013786	0.0582503	-0.170788	0.131719	-0.0192484	-0.0300768	-0.153489	0.109161	0.166199	0.179315	0.031542	0.0431732	0.017756	-0.00260993	-0.0579827	-0.138453	-0.229965	-0.306695	-0.338043	-0.31065	-0.232678	-0.135538	-0.0534822	-0.000573981	0.017756
YBR063C		no	non_periodic	A	no	no_RIBI	no	no RP	-1.0838	-0.546013	-0.995161	-0.398126	-1.07297	-0.644258	0.685679	-0.526962	0.350902	-0.0359373	-0.0404895	-0.120304	-0.150224	-0.136746	-0.11159	0.00782088	0.18756	0.196348	0.305456	0.276623	0.148417	-0.119898	0.668134	0.643838	0.628912	0.629215	0.645513	0.670731	0.695536	0.715234	0.723029	0.71815	0.707832	0.692012	0.668134
YBR064W		no	non_periodic	H	no	no_RIBI	no	no RP	-2.15549	-1.84835	-1.93219	-1.78575	-0.790495	-0.859273	0.369743	1.05785	1.07292	0.0417311	-0.13217	0.15159	0.0627809	0.327799	-0.271704	0.162636	-0.0105246	-0.177362	-0.267747	-0.206336	-0.00848603	0.0672989	NA	NA	NA	NA	NA	NA	NA	NA	NA	NA	NA	NA	NA
YBR065C	ECM2	no	uncertain	A	no	no_RIBI	no	no RP	-1.7637	-1.24704	-1.12447	-0.50724	-0.919945	-0.773056	1.25646	0.327094	0.351411	-0.0359373	-0.0404895	-0.120304	-0.150224	-0.136746	-0.11159	0.00782088	0.18756	0.196348	0.305456	0.276623	0.148417	-0.119898	3.72877	3.54131	3.289	3.08973	3.02436	3.08123	3.2011	3.34161	3.45823	3.55352	3.67258	3.76789	3.72877
YBR066C	NRG2	no	uncertain	C	no	no_RIBI	no	no RP	0.274045	0.216713	0.291166	0.647215	0.325272	0.385313	0.37317	0.108559	0.094147	0.012467	-0.202563	-0.13026	-0.401184	-0.178849	-1.24986	-0.150221	-0.239367	0.186598	0.384089	0.584491	0.322907	0.282613	0.27655	0.239419	0.191444	0.144171	0.10731	0.0913528	0.104143	0.143562	0.197487	0.248156	0.281885	0.292181	0.27655
YBR067C	TIP1	no	uncertain	D	no	no_RIBI	no	no RP	1.84611	0.186942	1.02073	2.26127	-0.467117	1.73004	0.415156	-0.654059	0.709304	0.381015	0.180376	0.278412	-0.206685	-0.168071	-5.22422	-4.5149	-0.538116	-0.189031	0.191549	0.442025	0.515162	1.14516	-1.02102	-0.298367	0.165388	0.397068	0.436047	0.296731	-0.0302355	-0.571269	-1.35822	-2.29731	-2.65604	-1.94406	-1.02102
YBR068C	BAP2	yes	G2/M	A	no	no_RIBI	no	no RP	1.92634	2.42269	2.31466	2.3597	2.55337	2.72892	0.433355	0.130685	0.414256	-0.00464259	-0.0131626	0.0328155	0.0278982	0.206698	0.504097	0.0421811	0.0800468	-0.0349388	-0.0364205	-0.157125	-0.241842	-0.319505	1.76197	1.68826	1.52006	1.314	1.12533	0.995831	0.964142	1.04436	1.19942	1.38033	1.56413	1.71263	1.76197
YBR070C	SAT2	yes	G1/S	G	no	no_RIBI	no	no RP	-1.31003	-1.38385	0.0747572	-2.30055	-1.05696	-0.0366978	-0.990526	0.326888	-0.111455	0.507524	0.66555	0.798919	0.708424	0.219624	-0.068651	-0.602745	-5.28985	-1.20301	-4.42195	-0.714731	-0.0252545	0.499377	-0.659119	-0.961039	-1.04059	-0.872754	-0.568951	-0.245068	0.0249096	0.200747	0.26499	0.209156	0.0260617	-0.283464	-0.659119
YBR071W		yes	G1	D	no	no_RIBI	no	no RP	0.231908	-0.203805	1.22412	0.533106	0.319067	1.24584	0.301198	0.522872	0.0217219	10.2644	3.30534	0.620213	0.0481647	-0.438775	-6.64081	-17.2018	-22.4534	-6.00455	-0.274545	0.672562	1.26033	8.72164	-0.490072	0.448737	1.19499	1.668	1.93182	2.01956	1.92933	1.66192	1.1958	0.506773	-0.381778	-0.980898	-0.490072
YBR072W	HSP26	no	non_periodic	F	no	no_RIBI	no	no RP	0.669097	-1.5393	-1.07861	-1.66251	-2.013	-2.04733	-2.33161	-0.473699	-0.968714	-0.437812	-0.585152	-0.353908	-0.611131	-0.422788	-1.5267	-0.692089	-1.17545	-0.577897	-4.35049	-4.44397	-6.76376	-5.65215	-2.58725	-1.95812	-1.44624	-1.12018	-0.98306	-1.01209	-1.19347	-1.53527	-2.03557	-2.64877	-3.15073	-3.115	-2.58725
YBR074W		yes	G1	D	no	no_RIBI	no	no RP	-1.23317	-0.650537	-0.841673	-0.0709968	-1.46784	-0.833771	1.16217	-0.817307	0.00790158	0.00028055	0.0244357	-0.111861	-0.0490382	-0.0489457	-0.00222693	-0.174712	0.0416337	0.0178937	0.0687089	-0.0231325	0.0741806	-0.183938	-0.0727422	0.0596028	0.103444	0.0556457	-0.0755057	-0.271078	-0.48952	-0.666566	-0.726145	-0.643731	-0.471965	-0.266153	-0.0727422
YBR076W	ECM8	no	non_periodic	B	no	no_RIBI	no	no RP	-1.53001	-0.297401	-2.08548	-0.945682	-0.275306	-1.41412	0.584323	0.0220945	0.671361	-0.088646	-0.169738	0.0785221	0.305841	0.398877	0.378904	0.354193	0.197984	-0.163791	-0.263335	-0.160945	0.00702167	-0.0649293	0.481688	0.118657	-0.381591	-0.935613	-1.35183	-1.31975	-0.846582	-0.272309	0.198297	0.509467	0.666232	0.66517	0.481688
YBR077C		no	non_periodic	A	no	no_RIBI	no	no RP	0.249602	1.23711	1.0875	0.504013	1.22474	0.61964	0.254411	-0.0123631	-0.467864	-0.0871685	0.00552645	-0.0363433	0.0703568	0.206781	0.586765	0.0461078	-0.0783823	-0.0108824	-0.11521	-0.142585	-0.184788	-0.111344	0.532434	0.355506	0.210371	0.146101	0.178959	0.293678	0.450062	0.602645	0.714445	0.766531	0.757562	0.679558	0.532434
YBR078W	ECM33	yes	G2/M	A	no	no_RIBI	no	no RP	1.21353	2.68574	1.53783	1.9918	2.51833	1.70217	0.778274	-0.167411	0.164339	0.0274444	-0.0726683	0.175979	0.140099	0.330125	0.579009	0.21615	0.0975042	-0.0491481	-0.178227	-0.198174	-0.222547	0.167789	-1.53474	-1.93254	-2.40471	-2.87719	-3.15108	-2.9672	-2.43441	-1.87164	-1.43243	-1.17263	-1.11719	-1.25092	-1.53474
YBR079C	RPG1	no	non_periodic	A	no	no_RIBI	no	no RP	-0.105611	0.0670576	2.12073	1.22565	1.10552	1.00501	1.33126	1.03847	-1.11571	0.0200546	-0.0210528	0.0576627	0.210915	0.00861506	0.411689	-0.0105689	0.271584	0.0240428	0.212567	0.0866141	0.170753	-0.0573944	-0.551908	-0.564731	-0.501562	-0.399879	-0.297001	-0.210362	-0.150578	-0.128505	-0.149221	-0.215743	-0.327964	-0.459168	-0.551908
YBR080C	SEC18	no	non_periodic	E	no	no_RIBI	no	no RP	0.824208	0.761847	0.669017	-0.4229	-0.42388	-0.0776662	-1.24711	-1.18573	-0.746684	-0.0457948	0.0498426	0.0234083	0.310435	-0.0183578	0.336573	-0.142005	0.0391773	-0.0495873	0.0468962	-0.0799025	0.0196457	-0.258097	-0.458638	-0.480172	-0.476904	-0.461276	-0.444893	-0.424896	-0.396652	-0.365982	-0.340406	-0.333899	-0.361239	-0.412697	-0.458638
YBR081C	SPT7	no	non_periodic	B	no	no_RIBI	no	no RP	-0.982506	-0.606034	-0.762653	-0.341936	-0.837622	-1.18916	0.64057	-0.231587	-0.426503	-0.0671	-0.0912237	-0.0231627	0.158279	-0.0155411	0.0546991	0.0775456	0.12817	0.118818	0.137016	0.135412	0.00466788	-0.150636	0.12091	0.0682169	0.0340648	0.023613	0.03525	0.0676359	0.115656	0.167725	0.209683	0.228371	0.216779	0.176793	0.12091
YBR082C	UBC4	no	non_periodic	B	no	no_RIBI	no	no RP	1.58527	2.13009	1.24761	1.26693	1.12678	0.768772	-0.318338	-1.00331	-0.478841	0.0237484	-0.109802	0.102703	0.0695925	0.205096	-0.0349477	0.225353	0.158306	-0.0751531	-0.167753	0.101459	-0.204669	0.263787	-1.42295	-1.41314	-1.33646	-1.24054	-1.1641	-1.1099	-1.07192	-1.05761	-1.06898	-1.11758	-1.2211	-1.34723	-1.42295
YBR083W	TEC1	no	uncertain	D	no	no_RIBI	no	no RP	0.896422	-0.486729	1.18486	1.76023	0.0746593	1.41075	0.863811	0.561388	0.225889	0.325269	0.133221	0.0155751	-0.0959774	-0.535747	-1.97124	-4.46406	-0.764342	-3.03088	0.385482	0.840231	1.17285	1.09011	0.0162227	0.619541	1.02231	1.22727	1.2717	1.16445	0.896323	0.46479	-0.118256	-0.734875	-1.01502	-0.655402	0.0162227
YBR084C-A	RPL19A	no	non_periodic	A	no	no_RIBI	yes	RPL	1.28649	2.08533	1.64312	1.85772	1.47856	1.78802	0.571233	-0.606774	0.144893	-0.0686805	-0.0118744	0.0217617	0.0127547	0.13132	0.416708	0.279577	0.167527	0.401558	0.181895	0.157849	-0.0352342	-0.0851055	-2.13292	-2.32657	-2.50739	-2.66246	-2.7638	-2.73732	-2.55413	-2.29018	-2.03097	-1.85902	-1.83848	-1.95321	-2.13292
YBR086C	IST2	yes	G2/M	I	no	no_RIBI	no	no RP	0.863634	1.21137	0.982701	-0.0104279	0.600763	-0.0745407	-0.874062	-0.61061	-1.05724	-0.334895	-0.270451	-0.221557	0.061362	0.137674	0.71015	0.102923	0.408072	0.131873	0.178787	-0.0273304	-0.256254	-0.632438	-0.351399	-0.491655	-0.636679	-0.75666	-0.825268	-0.809717	-0.701813	-0.539929	-0.374567	-0.254332	-0.211307	-0.249046	-0.351399
YBR087W	RFC5	no	non_periodic	A	no	no_RIBI	no	no RP	-1.37061	-0.345261	-0.379011	-0.415117	-0.314767	-0.124008	0.955496	0.0304946	0.255004	0.24673	0.151144	0.286437	-0.142968	0.0192524	0.476842	-0.0897933	-0.00433646	0.112115	0.114783	-0.00460849	0.0778809	0.0128076	-1.01229	-1.24757	-1.14386	-0.801321	-0.411998	-0.080035	0.152083	0.266169	0.254734	0.112486	-0.16971	-0.581504	-1.01229
YBR090C	NHP6B	no	non_periodic	G	no	no_RIBI	no	no RP	-0.0176255	0.865229	0.686133	-0.563366	0.448245	0.469203	-0.545741	-0.416984	-0.216929	0.0685847	-0.0651431	-0.0716498	-0.280981	0.0764924	-0.326445	0.368158	-0.185307	0.121381	-0.267961	0.118376	-0.168082	0.312053	-1.22047	-0.831456	-0.509972	-0.314032	-0.252501	-0.315838	-0.493474	-0.773929	-1.11969	-1.44738	-1.62903	-1.54215	-1.22047
YBR091C	MRS5	no	non_periodic	A	no	no_RIBI	no	no RP	-1.26607	0.00152714	0.303056	0.398416	0.969456	1.40597	1.66449	0.967929	1.10291	0.110177	-0.141195	-0.0452326	-0.305835	0.243257	-0.190517	0.597101	-0.0863094	0.456458	-0.127298	0.210865	0.162481	0.57344	0.521241	0.38951	0.223116	0.0668137	-0.0382066	-0.0559863	0.0248078	0.173834	0.339647	0.476684	0.562627	0.582343	0.521241
YBR092C	PHO3	no	uncertain	G	no	no_RIBI	no	no RP	0.80777	1.32057	2.09981	0.698199	0.84152	2.12778	-0.109572	-0.479051	0.0279765	0.02368	-0.305835	-0.629198	-5.36859	-12.8312	-1.70128	0.182917	1.05317	0.776868	1.22053	4.78096	1.02216	0.806662	-0.482891	-0.229328	-0.172262	-0.303438	-0.630626	-1.18103	-1.98473	-2.97282	-3.35382	-2.52565	-1.60553	-0.93775	-0.482891
YBR093C	PHO5	no	uncertain	D	no	no_RIBI	no	no RP	-0.778552	-0.681087	-0.241488	0.507981	-0.195164	1.22652	1.28653	0.485923	1.46801	0.227001	-0.02317	-0.330064	-1.01651	-7.29122	-6.89035	-0.562061	0.262675	0.38861	1.12424	0.981787	1.03064	0.842302	-1.57343	-1.02012	-0.687487	-0.564375	-0.638606	-0.906529	-1.38251	-2.11075	-3.08117	-3.76856	-3.25717	-2.34212	-1.57343
YBR094W		no	uncertain	G	no	no_RIBI	no	no RP	-1.23267	-0.72514	-0.977015	-1.24402	-1.02104	-0.874924	-0.0113527	-0.2959	0.102091	-0.20369	-0.101097	-0.246004	-0.0247664	-0.0520408	0.350981	0.0855238	0.348353	0.216298	0.315513	0.15732	-0.0412292	-0.384822	-0.210707	-0.369233	-0.497747	-0.563774	-0.5546	-0.467893	-0.325031	-0.170102	-0.0430591	0.0251114	0.0168001	-0.0685811	-0.210707
YBR096W		no	non_periodic	E	no	no_RIBI	no	no RP	-0.231327	-0.712418	-0.307217	-0.845784	-0.507444	0.212499	-0.614457	0.204974	0.519716	-0.0627711	0.067524	-0.0508438	-0.170799	-0.012105	0.124238	-0.0592742	-0.174106	-0.038831	-0.0137545	-0.0094291	-0.101307	-0.0898099	-0.712728	-0.653853	-0.650213	-0.712198	-0.838369	-0.998521	-1.13839	-1.20699	-1.16943	-1.0518	-0.922039	-0.808126	-0.712728
YBR097W	VPS15	no	non_periodic	B	no	no_RIBI	no	no RP	-1.48206	-1.49628	-1.24667	-1.04722	-1.16654	-1.75706	0.434841	0.329735	-0.510396	-0.132	-0.118974	-0.200427	0.0067228	-0.07715	0.110724	-0.0967696	0.116276	0.0461335	0.18038	0.0639674	0.0929965	-0.344167	0.901978	1.05667	1.13422	1.13556	1.07621	0.960968	0.801864	0.635173	0.508339	0.470149	0.543226	0.707733	0.901978
YBR098W	MMS4	no	non_periodic	A	no	no_RIBI	no	no RP	-1.22151	0.407818	-0.604054	-2.14757	-2.32272	-1.27929	-0.926052	-2.73054	-0.675239	0.172753	0.145699	0.244315	0.334399	0.116405	-0.0767472	-0.0502306	-0.0294275	-0.266386	-0.203533	-0.0971151	-0.0270712	-0.0437753	0.942245	1.02019	1.11148	1.1929	1.25494	1.28224	1.26174	1.19948	1.10457	1.00212	0.929093	0.907508	0.942245
YBR102C	EXO84	no	non_periodic	D	no	no_RIBI	no	no RP	-0.404072	-0.379734	-0.44231	-0.924735	-1.15947	-0.937358	-0.520663	-0.779739	-0.495049	-0.0400202	-0.0801791	-0.0648296	0.094128	-0.0610796	0.0930119	-0.0300559	0.277174	0.215936	0.186548	0.133952	-0.0737141	-0.177988	1.37781	1.29288	1.22044	1.19184	1.21761	1.27971	1.35005	1.41176	1.44736	1.45668	1.45696	1.43784	1.37781
YBR103W	SIF2	yes	G2/M	I	no	no_RIBI	no	no RP	-0.656492	-0.333674	-0.753811	-0.898222	-0.121754	-0.725911	-0.24173	0.211921	0.0279006	-0.187952	-0.196675	0.159613	0.131174	0.313579	0.933996	0.430948	0.367587	0.221986	0.0303511	-0.289652	-0.233737	-0.296988	0.606339	0.50135	0.460156	0.493841	0.585283	0.702876	0.812248	0.8901	0.919237	0.897062	0.834097	0.732404	0.606339
YBR104W	YMC2	no	non_periodic	D	no	no_RIBI	no	no RP	-0.277343	-0.285741	-0.157257	0.570467	0.376075	0.495909	0.847811	0.661816	0.653166	-0.036487	-0.0522849	0.192087	0.0231227	0.0789167	0.795171	0.349579	0.358987	0.307691	0.35052	0.00200639	0.107666	-0.221484	-0.30035	-0.377413	-0.413017	-0.40673	-0.369091	-0.305505	-0.225667	-0.149504	-0.0956774	-0.0818843	-0.120228	-0.203115	-0.30035
YBR105C	VID24	no	non_periodic	F	no	no_RIBI	no	no RP	0.474251	0.193031	0.210898	0.333561	0.64366	0.572011	-0.14069	0.450629	0.361113	0.129678	-0.00756114	0.143393	0.255582	0.0576491	-0.0498254	-0.028886	-0.076086	0.00644615	-0.0337182	-0.0555953	-0.067986	-0.175136	0.579659	0.769961	0.936766	1.04533	1.09189	1.07082	0.97903	0.832184	0.655571	0.495268	0.408361	0.437924	0.579659
YBR106W	PHO88	no	non_periodic	G	no	no_RIBI	no	no RP	0.973467	1.30682	1.36188	0.798639	1.39415	1.1519	-0.174828	0.0873271	-0.209983	0.23767	-0.0408528	0.309098	0.019255	0.289457	0.165354	0.211907	0.06441	-0.128221	-0.0631258	-0.0827932	-0.0469541	0.390684	-2.14569	-2.09226	-1.98381	-1.88147	-1.82715	-1.81176	-1.81294	-1.8296	-1.85429	-1.8998	-1.99608	-2.10584	-2.14569
YBR107C	IML3	no	uncertain	A	no	no_RIBI	no	no RP	-0.850124	-0.671299	-0.619758	-0.185257	-0.0336066	-0.193649	0.664867	0.637692	0.426109	-0.0201195	-0.164188	-0.0827461	-0.256515	-0.0755355	0.0592155	0.117215	0.167967	0.0919436	0.290081	0.0410053	0.118286	-0.357947	0.720714	0.660786	0.651929	0.694979	0.774414	0.864416	0.938391	0.981872	0.983862	0.946928	0.886173	0.806799	0.720714
YBR109C	CMD1	no	non_periodic	D	no	no_RIBI	no	no RP	0.49758	0.449502	1.15001	0.500143	0.444332	0.682128	0.00256321	-0.00517009	-0.46788	0.0244154	0.0761726	0.121985	-0.235335	0.129727	-0.00702669	0.066318	-0.148432	0.10588	0.0122596	0.0668452	-0.182927	0.451891	-1.90924	-1.84607	-1.70777	-1.56534	-1.46829	-1.41759	-1.40138	-1.42263	-1.47565	-1.5659	-1.708	-1.85346	-1.90924
YBR110W	ALG1	no	non_periodic	D	no	no_RIBI	no	no RP	-0.681842	-0.520936	-0.572224	-0.398121	-0.70363	-0.110144	0.283721	-0.182694	0.46208	-0.0122799	0.0876069	-0.00708497	0.0281679	-0.0485371	0.194852	-0.0876196	-0.0956384	0.0633231	0.086747	-0.106895	0.0116796	-0.119984	-0.641227	-0.640585	-0.650953	-0.681554	-0.734173	-0.787934	-0.814577	-0.803231	-0.754844	-0.694425	-0.657358	-0.645712	-0.641227
YBR111C	YSA1	no	non_periodic	E	no	no_RIBI	no	no RP	0.871559	0.48159	1.07228	-1.16182	-1.18822	-0.164088	-2.03338	-1.66981	-1.23637	-0.0240645	-0.0890773	0.0299735	-0.262429	-0.14152	-0.460157	0.256863	-0.265507	0.0399207	-0.12947	0.0412051	-0.102469	0.374738	-1.91843	-1.78437	-1.62803	-1.51305	-1.4745	-1.50127	-1.56777	-1.66059	-1.75396	-1.83697	-1.92124	-1.96833	-1.91843
YBR111W-A	SUS1	no	non_periodic	E	no	no_RIBI	no	no RP	0.047899	-0.341558	-0.156581	-1.28209	-0.582643	-0.42204	-1.32999	-0.241085	-0.265459	0.248268	-0.0176187	-0.283054	-0.717207	0.0713458	-1.75182	0.0846259	-0.333104	0.221208	-0.0422369	0.469119	0.168625	0.303824	0.310411	0.6338	0.856647	0.95957	0.954812	0.84538	0.634504	0.346745	0.0366585	-0.190877	-0.222222	-0.0234128	0.310411
YBR114W	RAD16	no	uncertain	E	no	no_RIBI	no	no RP	0.333947	-0.186246	0.503562	-2.56964	-2.29513	-0.945215	-2.90358	-2.10888	-1.44878	0.119651	0.0087319	-0.0719309	0.138485	-0.00500619	-0.116404	-0.0967873	0.109902	0.0168449	0.0948814	0.102121	0.159947	0.204334	1.0186	0.975826	0.908347	0.84236	0.798163	0.781655	0.792469	0.828674	0.877442	0.928117	0.979968	1.01865	1.0186
YBR115C	LYS2	no	non_periodic	E	no	no_RIBI	no	no RP	2.22851	0.215401	1.15024	1.25069	0.396352	1.06833	-0.97782	0.180951	-0.0819077	0.102582	0.152765	0.0863707	0.306622	0.063418	0.668481	-0.0517276	0.191632	0.0722443	0.129945	0.0553033	0.174383	-0.00992849	-1.70988	-1.82524	-1.63829	-1.29198	-0.94718	-0.671194	-0.487811	-0.413493	-0.455123	-0.623021	-0.932501	-1.34654	-1.70988
YBR117C	TKL2	no	non_periodic	F	no	no_RIBI	no	no RP	-0.328161	-0.784173	-1.41145	-0.61131	-0.65324	-0.308067	-0.283149	0.130932	1.10339	0.0352152	-0.133119	0.116721	0.0371284	0.297879	-0.326095	0.221154	-0.0390897	-0.160066	-0.312172	-0.179738	-0.0214809	0.0484446	-0.758243	-0.708496	-0.64854	-0.607081	-0.600154	-0.620078	-0.650668	-0.68292	-0.706741	-0.724875	-0.751611	-0.772783	-0.758243
YBR119W	MUD1	no	non_periodic	J	no	no_RIBI	no	no RP	0.208821	0.244986	-0.276168	-0.131841	0.385892	0.141903	-0.340661	0.140907	0.418072	0.0450539	-0.0331016	0.0161056	-0.0675466	0.0683759	-0.369136	0.198562	0.132794	0.043303	-0.0104649	0.105909	-0.0178846	-0.170194	1.21215	1.29196	1.32555	1.31908	1.28691	1.22882	1.14726	1.06317	0.996801	0.972503	1.01166	1.10523	1.21215
YBR120C	CBP6	no	non_periodic	B	no	no_RIBI	no	no RP	-0.235861	-0.0749144	-0.389003	-0.45499	-0.491831	-0.752849	-0.219129	-0.416916	-0.363845	-0.0835206	-0.206352	-0.233939	0.081679	0.25416	-0.391072	0.238218	-0.0177726	0.1443	-0.168956	0.122369	-0.136263	-0.0406279	2.13596	2.16532	2.09077	1.95725	1.80851	1.66063	1.53625	1.47777	1.50337	1.61063	1.79068	1.99461	2.13596
YBR121C	GRS1	no	non_periodic	J	yes	tRNA synthetases or metabolism	no	no RP	0.375112	0.934844	0.242506	0.589977	0.771575	0.805986	0.214865	-0.163269	0.56348	-0.0395209	0.0179693	0.0949081	0.102457	0.133175	0.391248	0.132626	0.172493	0.0425262	0.136223	0.0112327	0.0721332	0.102681	-2.0811	-1.82985	-1.73394	-1.81661	-2.10836	-2.62439	-3.36882	-4.25439	-4.57588	-3.85225	-3.04442	-2.47715	-2.0811
YBR122C	MRPL36	no	non_periodic	H	no	no_RIBI	no	no RP	0.0553802	0.121515	0.00581463	-0.120854	0.157941	0.295156	-0.176234	0.0364261	0.289342	-0.152012	-0.184874	-0.118149	-0.15413	-0.0815833	0.187082	0.237805	-0.0576228	0.154033	-0.00370472	0.101661	-0.0395992	-0.131514	0.0527216	0.0323455	0.0278888	0.0352348	0.0489316	0.0680421	0.0917044	0.115345	0.132277	0.134598	0.117239	0.0851943	0.0527216
YBR123C	TFC1	yes	G2/M	J	no	no_RIBI	no	no RP	-0.702778	0.0957055	-0.377754	-0.872964	-0.400338	-0.427374	-0.170186	-0.496043	-0.0496205	-0.351615	-0.363516	-0.182369	0.196089	0.131347	0.552069	0.330223	0.447209	0.292057	0.31716	0.177814	-0.1687	-0.475022	0.284702	0.118111	-0.179662	-0.576268	-1.01638	-1.34324	-1.32873	-0.972035	-0.501587	-0.101246	0.16776	0.300192	0.284702
YBR124W		no	non_periodic	A	no	no_RIBI	no	no RP	-0.574375	-0.0932816	-0.367814	-0.53109	-1.20464	-0.738549	0.0432854	-1.11136	-0.370735	0.0961772	-0.153313	0.20345	0.0686895	0.281883	-0.412903	0.102898	0.0354696	-0.267669	-0.233644	-0.185856	0.0381104	-0.102447	NA	NA	NA	NA	NA	NA	NA	NA	NA	NA	NA	NA	NA
YBR125C	PTC4	no	uncertain	D	no	no_RIBI	no	no RP	-0.517218	-0.214006	-0.795106	0.0336059	-0.849039	-0.506809	0.550824	-0.635033	0.288297	0.0555615	-0.125252	-0.0287572	-0.17257	-0.0508503	-0.200133	-0.0230362	-0.0755542	0.122966	0.110575	0.1585	0.0718048	-0.0555248	0.834224	0.850137	0.839035	0.810753	0.776981	0.741452	0.708729	0.689234	0.686748	0.703251	0.741763	0.792914	0.834224
YBR126C	TPS1	yes	G1	D	no	no_RIBI	no	no RP	1.91474	1.65769	1.56943	0.516835	-0.370952	0.530534	-1.39791	-2.02865	-1.03889	0.129694	0.0931556	0.1544	0.0481253	-0.174477	-0.277901	-0.529347	-0.424238	-0.465517	-0.191018	-0.303096	-0.0326275	0.262927	-0.601495	-0.291309	-0.0571384	0.0643243	0.0707759	-0.0305203	-0.227614	-0.497295	-0.784674	-0.997136	-1.04626	-0.894444	-0.601495
YBR127C	VMA2	no	non_periodic	J	no	no_RIBI	no	no RP	1.24504	1.34979	0.826451	0.4615	0.713533	0.662043	-0.783542	-0.636257	-0.164408	0.0558042	-0.0675725	0.0807761	0.0559101	0.178228	0.232831	0.162197	0.0843544	-0.133088	-0.0970693	-0.0360733	0.001926	0.346852	-2.73264	-2.49768	-2.21049	-1.97903	-1.85741	-1.83677	-1.89467	-2.02662	-2.2106	-2.42676	-2.65638	-2.79634	-2.73264
YBR128C	APG14	no	non_periodic	D	no	no_RIBI	no	no RP	-0.437594	-0.106072	-0.593932	-0.624961	-1.01938	-0.132942	-0.187367	-0.913308	0.460991	-0.0963019	-0.101657	-0.0533119	0.00193102	0.171709	-0.193945	0.162839	-0.134204	-0.107798	-0.231145	-0.140874	-0.200066	-0.132135	0.111855	0.59771	0.892858	1.00752	0.970797	0.786461	0.447554	-0.0385548	-0.612593	-1.04552	-0.993097	-0.493075	0.111855
YBR129C	OPY1	no	non_periodic	A	no	no_RIBI	no	no RP	-0.671983	0.508624	-0.300309	-0.657977	-0.975034	-0.314277	0.014006	-1.48366	-0.0139682	0.0391774	-0.0823206	-0.107751	-0.438588	-0.128029	0.0544141	0.118158	-0.134883	0.333335	0.0825407	0.235555	-0.0428381	0.354177	0.88039	0.922302	0.961187	0.991328	1.01239	1.01603	0.995159	0.956203	0.905776	0.859223	0.838037	0.848173	0.88039
YBR130C	SHE3	yes	G2/M	A	no	no_RIBI	no	no RP	0.34162	0.863448	-0.0775026	0.949045	0.653111	0.822558	0.607424	-0.210336	0.900061	-2.43207	-0.189787	-0.0989268	0.42719	0.296316	1.11437	0.470831	0.514141	0.268851	0.0326869	-0.0252941	-0.513065	-0.571364	0.454424	0.427052	0.388357	0.349665	0.320282	0.306882	0.313944	0.341043	0.379416	0.417168	0.446686	0.461401	0.454424
YBR131W	CCZ1	no	non_periodic	I	no	no_RIBI	no	no RP	-1.3466	-1.1788	-1.25945	-1.7997	-1.36942	-1.81041	-0.453102	-0.190618	-0.550957	-0.0136274	-0.0762775	0.00648057	0.195452	0.0714826	0.385664	0.0746385	0.269899	0.156413	0.137337	0.0741568	-0.189822	-0.366531	0.517672	0.416687	0.320428	0.257724	0.243849	0.281398	0.359031	0.45423	0.53978	0.595511	0.614787	0.590117	0.517672
YBR132C	AGP2	no	non_periodic	E	no	no_RIBI	no	no RP	0.145852	-0.864799	-0.569362	0.250467	-0.617935	0.329387	0.104615	0.246865	0.898749	-0.217282	-0.0118548	-0.232657	0.0134953	-0.0786271	-0.590499	-0.602588	-0.476369	-0.345579	-0.348609	-0.506437	-0.476381	-0.446441	1.43537	1.68102	1.79599	1.79524	1.70816	1.53606	1.28436	0.998582	0.758714	0.675033	0.808208	1.10551	1.43537
YBR133C	HSL7	yes	G2/M	A	no	no_RIBI	no	no RP	-0.630554	-0.0221893	-0.652536	0.152327	0.207279	0.308267	0.782881	0.229469	0.960803	-0.184748	-0.115208	-0.0827979	0.0913277	0.0438382	0.736409	0.10251	0.373634	0.152244	0.240817	-0.0570095	-0.117699	-0.357786	0.128506	0.25274	0.3309	0.349299	0.310257	0.221852	0.101657	-0.0212541	-0.110892	-0.139349	-0.102011	-0.00477724	0.128506
YBR134W		no	non_periodic	G	no	no_RIBI	no	no RP	-1.42951	-1.05823	-1.46314	-0.335678	0.0971087	0.291386	1.09383	1.15534	1.75452	0.0707659	-0.168038	0.182377	-0.0245636	0.2847	-0.510328	0.187717	-0.126623	-0.198468	-0.275726	-0.224223	0.00555621	0.0218938	NA	NA	NA	NA	NA	NA	NA	NA	NA	NA	NA	NA	NA
YBR135W	CKS1	no	non_periodic	H	no	no_RIBI	no	no RP	-0.855485	-0.88237	-0.911591	-0.584445	-0.102839	0.426516	0.27104	0.779531	1.33811	0.100122	-0.0285554	0.16615	0.209947	0.304553	0.435429	0.0962386	0.0213268	-0.118024	-0.225343	-0.138996	-0.269133	-0.202593	-0.512702	-0.680775	-0.825006	-0.91283	-0.925758	-0.849254	-0.698059	-0.522304	-0.369475	-0.2795	-0.278333	-0.364944	-0.512702
YBR138C	HDR1	no	uncertain	E	no	no_RIBI	no	no RP	-0.0516681	-0.0266838	-0.135864	-0.706088	-0.816215	0.123229	-0.65442	-0.789531	0.259093	-2.73413	-2.98054	-0.627959	-0.424031	-0.0245178	0.388853	0.794256	0.945951	1.01532	0.819596	0.670336	0.143993	-0.570553	1.56928	1.3654	1.1728	1.07014	1.0933	1.21831	1.38711	1.54946	1.66562	1.72596	1.7464	1.70582	1.56928
YBR140C	IRA1	no	non_periodic	D	no	no_RIBI	no	no RP	-0.800502	-0.41885	-1.25918	-0.202406	-0.857846	0.0454244	0.598096	-0.438996	1.30461	0.00657239	0.0574025	-0.297191	-0.213622	-0.395605	-0.409122	-0.636649	-0.0168765	-0.0698621	0.255078	0.214972	0.27298	-0.122855	-0.660126	-0.347128	-0.0718067	0.106048	0.175	0.139051	0.00476831	-0.214413	-0.486442	-0.749324	-0.916018	-0.888955	-0.660126
YBR141C		no	uncertain	A	no	no_RIBI	no	no RP	-1.28455	-0.635611	-0.757717	0.259657	0.109083	0.287263	1.54421	0.744694	1.04498	-0.0300884	-0.133249	-0.0591562	-0.0844344	0.0405328	0.0907247	0.167111	0.447371	0.283304	0.386852	0.361074	0.208776	0.0221245	0.353628	0.16379	0.0252535	-0.0150455	0.0490659	0.191501	0.364978	0.522103	0.628045	0.665749	0.633775	0.526811	0.353628
YBR142W	MAK5	no	uncertain	A	no	no_RIBI	no	no RP	-1.0359	-0.458725	-0.388747	-0.772246	-0.462662	-0.730915	0.263656	-0.00393697	-0.342168	0.0438585	-0.0842973	-0.0592648	-0.0478725	-0.102623	0.173618	0.211537	0.599229	0.306372	0.556302	0.475065	0.4959	-0.0203709	-0.337681	-0.318709	-0.241365	-0.143248	-0.0553171	0.00862535	0.0411537	0.0371456	-0.00367068	-0.0783663	-0.180535	-0.282951	-0.337681
YBR143C	SUP45	yes	M	G	no	no_RIBI	no	no RP	0.811162	1.09861	0.996858	0.587182	0.998946	1.20202	-0.22398	-0.0996669	0.205161	-0.160259	0.0376588	-0.113481	-0.10178	-0.0318801	0.137752	0.0266453	0.154221	0.129389	0.233423	0.206541	0.121105	-0.00397782	-1.09971	-1.33632	-1.65031	-2.01317	-2.34927	-2.47256	-2.25628	-1.83682	-1.40952	-1.09704	-0.95188	-0.96349	-1.09971
YBR144C		no	uncertain	D	no	no_RIBI	no	no RP	-0.816474	-1.20888	-1.14127	-0.398121	-1.08603	-0.269424	0.418353	0.122845	0.871849	0.0719337	-0.124221	0.14657	0.125799	0.34155	-0.300134	0.202351	0.00139533	-0.241981	-0.269345	-0.206582	-0.0113044	0.117625	NA	NA	NA	NA	NA	NA	NA	NA	NA	NA	NA	NA	NA
YBR145W	ADH5	no	non_periodic	D	no	no_RIBI	no	no RP	1.26388	0.562426	1.05413	1.50051	0.485609	1.45807	0.236631	-0.0768167	0.403942	0.11606	0.0526489	3.35424	0.0727629	0.224937	0.00179703	0.0671805	-0.382309	-0.107847	-0.492627	-0.424291	-0.680331	-0.207543	-0.106203	0.182028	0.50873	0.769081	0.934903	0.998525	0.953261	0.804712	0.563012	0.260704	-0.0344636	-0.196402	-0.106203
YBR146W	MRPS9	no	uncertain	B	no	no_RIBI	no	no RP	0.167623	0.238812	0.0487893	0.00212144	-0.313308	-0.565234	-0.165502	-0.55212	-0.614023	-0.196769	-0.173134	-0.207125	-0.139288	-0.101145	0.0208367	-0.00352413	0.0577747	0.014514	0.146433	0.175341	0.131304	0.0260343	0.38406	0.363141	0.34306	0.328721	0.322956	0.326893	0.340308	0.361155	0.38274	0.397957	0.403956	0.399314	0.38406
YBR147W		no	non_periodic	E	no	no_RIBI	no	no RP	-0.0937773	-2.53903	-1.34904	-1.78897	-4.11712	-0.866197	-1.69519	-1.57809	0.482841	0.031873	0.0295383	-0.0778124	-0.101531	-0.179254	-0.583571	-0.563189	-0.354371	-0.465857	-0.227363	-0.101293	0.0115142	-0.466543	1.02768	1.30862	1.41649	1.37529	1.2135	0.931894	0.540269	0.104169	-0.213164	-0.201633	0.133358	0.60113	1.02768
YBR149W	ARA1	yes	G1	D	no	no_RIBI	no	no RP	0.174761	0.625128	0.45223	0.654801	-0.759562	0.395152	0.48004	-1.38469	-0.057078	0.0856168	0.0395457	0.164471	-0.0216964	-0.109299	-0.356212	-0.364463	-0.491456	-0.272472	-0.22954	-0.271938	-0.101884	-0.00242489	-1.45799	-1.18371	-0.849997	-0.575591	-0.406348	-0.343406	-0.381097	-0.516907	-0.739057	-1.02493	-1.32863	-1.51949	-1.45799
YBR151W	APD1	no	non_periodic	E	no	no_RIBI	no	no RP	0.302608	-0.225798	0.111336	-0.278967	0.0849186	0.110494	-0.581575	0.310716	-0.00084197	-0.0176261	-0.00320129	-0.0508873	-0.19045	-0.038358	0.121231	0.139734	-0.184679	0.0647982	0.0969606	0.0799906	0.117029	0.164776	-0.883754	-0.773129	-0.646056	-0.549539	-0.507717	-0.517722	-0.567029	-0.645096	-0.733333	-0.81764	-0.893405	-0.928463	-0.883754
YBR152W	SPP381	no	non_periodic	G	no	no_RIBI	no	no RP	-0.118011	0.345566	-0.042288	-1.46304	-1.46614	-0.861687	-1.34502	-1.8117	-0.819399	0.0842163	-0.107153	0.00716605	0.154192	0.0914239	-0.258408	0.154711	0.330665	0.0391812	0.0592259	0.213881	-0.0381337	-0.231804	1.85877	1.82575	1.94889	2.15932	2.38726	2.57118	2.66571	2.66717	2.57268	2.40783	2.22091	2.0238	1.85877
YBR153W	RIB7	no	uncertain	H	no	no_RIBI	no	no RP	0.102141	0.1321	0.261823	0.398485	0.810968	0.524509	0.296344	0.678868	0.262686	0.0699191	-0.0639729	0.104919	-0.336362	-0.118835	-0.267849	0.137935	0.0468006	0.365695	0.194098	0.301111	0.076973	0.292265	1.17591	1.14749	1.12736	1.12811	1.15358	1.18979	1.21893	1.23567	1.23317	1.21727	1.20645	1.19749	1.17591
YBR155W	CNS1	no	uncertain	D	no	no_RIBI	no	no RP	-0.575327	-0.283831	-0.622629	-0.0943713	-0.308324	0.102593	0.480955	-0.0244938	0.725222	0.0490204	0.0128712	-0.0561681	-0.0909918	-0.0202999	-0.53525	0.307451	0.604526	0.494188	0.586037	0.660742	0.33203	0.378497	-0.860947	-0.745215	-0.610776	-0.506764	-0.458267	-0.463558	-0.511475	-0.592105	-0.687092	-0.780852	-0.865544	-0.905896	-0.860947
YBR156C	SLI15	yes	S	B	no	no_RIBI	no	no RP	-0.0185284	-0.173273	-1.3341	0.21184	-0.195958	-1.51295	0.230368	-0.0226851	-0.178847	0.0997675	0.193809	0.363229	0.869359	0.34482	0.714408	0.208041	0.220931	-0.225869	-0.43087	-0.472708	-0.527666	-0.629528	1.03942	0.989697	1.0111	1.09338	1.20983	1.32339	1.40048	1.42913	1.40166	1.32899	1.23764	1.13598	1.03942
YBR157C	ICS2	no	uncertain	C	no	no_RIBI	no	no RP	0.0622873	-0.754741	-0.081938	0.567584	-0.220054	0.058686	0.505297	0.534687	0.140624	0.0778104	-0.101012	-0.201438	-0.494691	-4.7045	-6.1641	-4.65693	-4.37778	-0.53668	-0.22251	0.221163	0.490857	0.531524	1.54043	1.55047	1.55637	1.56772	1.59122	1.61158	1.6111	1.59193	1.55478	1.51624	1.50637	1.52287	1.54043
YBR158W	AMN1	yes	G1	E	no	no_RIBI	no	no RP	0.314443	-1.4598	0.488127	1.19127	0.204146	1.28125	0.876823	1.66395	0.79312	0.318814	0.245287	0.208786	-0.0891392	-0.272296	-4.81989	-4.27438	-1.02827	-0.743683	-0.123607	0.459599	0.909524	1.51798	0.227262	0.728268	1.01607	1.11296	1.05232	0.835741	0.451242	-0.100218	-0.756335	-1.22098	-1.06146	-0.437488	0.227262
YBR159W		no	non_periodic	G	no	no_RIBI	no	no RP	0.431563	0.510533	0.586385	0.22848	0.384765	0.368872	-0.203083	-0.125768	-0.217514	-0.00259017	0.00644997	0.129043	0.0895183	0.16333	0.407797	0.0121358	-0.00441927	0.0508899	0.0372154	-0.0964642	0.0654735	0.12123	-1.46048	-1.78963	-2.0558	-2.17551	-2.10223	-1.85192	-1.51698	-1.20778	-0.984661	-0.887469	-0.946779	-1.15512	-1.46048
YBR160W	CDC28	no	non_periodic	G	no	no_RIBI	no	no RP	-0.332185	0.15785	0.0563975	-0.15847	0.436714	0.270681	0.173714	0.278865	0.214283	0.224056	0.255811	0.271374	0.29666	0.131599	-0.0510406	-0.179906	-0.194656	-0.22049	-0.302219	-0.129099	-0.0150323	0.0159074	-0.348487	-0.365459	-0.36069	-0.345632	-0.330651	-0.313467	-0.289977	-0.264715	-0.244007	-0.239814	-0.264574	-0.309449	-0.348487
YBR161W		yes	G1/S	C	no	no_RIBI	no	no RP	-0.543964	-0.616737	-0.862196	0.301062	-0.22072	-0.395698	0.845026	0.396017	0.466498	0.330553	0.354822	0.429586	0.531221	0.161781	0.0601233	-0.320511	-0.514815	-0.608852	-0.759328	-0.680539	-0.398305	-0.0284689	0.901565	0.820071	0.836812	0.938895	1.08669	1.23332	1.33904	1.3876	1.36903	1.29206	1.18048	1.04208	0.901565
YBR162C	TOS1	yes	S/G2	C	no	no_RIBI	no	no RP	1.33949	1.20596	1.26814	1.87901	1.6197	1.45306	0.539514	0.413739	0.184919	0.123273	0.102224	0.310412	0.281856	0.238989	0.24217	-0.111703	-0.017215	-0.25691	-0.236668	-0.300702	-0.0843512	0.239982	-1.17001	-1.25055	-1.34134	-1.44129	-1.54146	-1.59653	-1.56204	-1.44667	-1.28811	-1.14977	-1.09014	-1.10895	-1.17001
YBR162W-A	YSY6	no	non_periodic	F	no	no_RIBI	no	no RP	1.81067	1.4322	1.25847	0.962694	1.25303	0.796943	-0.847974	-0.17917	-0.461532	0.258502	0.0760111	-0.0416429	-0.608225	0.247715	-1.55051	0.569816	-0.256301	0.320963	-0.434023	0.568365	-0.0946327	0.883415	-0.516558	-0.483491	-0.423797	-0.366198	-0.329958	-0.315626	-0.317616	-0.334115	-0.361006	-0.399079	-0.452893	-0.503502	-0.516558
YBR163W	DEM1	no	non_periodic	A	no	no_RIBI	no	no RP	-1.24084	-0.575611	-1.08615	-0.046485	-0.186746	-0.184317	1.19435	0.388866	0.901832	0.0317066	-0.0227517	0.0306694	-0.0777664	-0.133354	0.168643	-0.0340542	0.148819	0.280267	0.307057	0.100596	0.125714	-0.00287229	0.345649	0.320687	0.302148	0.293725	0.296188	0.308873	0.329545	0.354262	0.375429	0.386062	0.384018	0.369462	0.345649
YBR164C	ARL1	no	non_periodic	G	no	no_RIBI	no	no RP	-0.739717	-0.577592	-0.547956	-0.930773	-0.426523	-0.311789	-0.191057	0.151069	0.236167	0.0299327	-0.210085	-0.0722696	-0.502469	-0.122827	-0.147528	0.256393	0.262388	0.573718	0.477619	0.588711	0.0966952	0.357182	-1.16142	-1.17494	-1.15624	-1.13027	-1.11641	-1.10499	-1.08119	-1.04956	-1.01647	-1.00344	-1.03922	-1.10818	-1.16142
YBR165W	UBS1	no	non_periodic	E	no	no_RIBI	no	no RP	-0.126495	-0.47469	-0.282179	-0.0827369	0.115658	0.238885	0.0437581	0.590348	0.521063	-0.0396701	-0.0990883	0.0882001	-0.0552602	-0.00964406	0.376282	0.12205	0.209913	0.137558	0.255342	0.0763788	-0.000384536	-0.461212	0.543593	0.505608	0.466253	0.437712	0.427067	0.435333	0.459625	0.494677	0.529595	0.555133	0.569077	0.566898	0.543593
YBR166C	TYR1	no	non_periodic	F	no	no_RIBI	no	no RP	-1.01244	-1.43805	-1.20222	0.893875	1.16657	0.896382	1.90631	2.60462	2.0986	0.0404321	0.00195679	0.0357252	-0.0837788	0.0396766	0.182398	-0.0318157	0.121875	0.12307	0.28758	0.0684812	0.172961	-0.223802	-0.0999255	-0.227028	-0.30557	-0.317858	-0.269023	-0.171633	-0.0494501	0.0652062	0.145194	0.17097	0.133115	0.0346486	-0.0999255
YBR167C	POP7	no	non_periodic	D	no	no_RIBI	no	no RP	-0.461021	-0.454986	-0.467784	0.154117	-0.355565	0.00806665	0.615138	0.0994206	0.47585	-0.0434764	-0.169648	-0.0433526	-0.322592	-0.00836126	-0.559272	0.612957	0.0895084	0.369559	-0.0400515	0.285047	0.032494	0.369674	0.973804	0.920277	0.843924	0.772749	0.727857	0.716039	0.736364	0.783894	0.842539	0.898892	0.950644	0.983547	0.973804
YBR169C	SSE2	no	non_periodic	F	no	no_RIBI	no	no RP	2.07	1.38128	1.05314	-1.40876	-1.43252	-1.53888	-3.47876	-2.81379	-2.59202	-0.0573765	-0.0327533	-0.0473592	0.159209	-0.0935255	-0.347264	-0.494473	-0.522116	-0.303619	-0.485338	-0.509923	-0.518694	-0.534104	-0.245653	-0.0782356	0.122358	0.289435	0.394798	0.429696	0.391459	0.286575	0.129659	-0.0512549	-0.215661	-0.299386	-0.245653
YBR170C	NPL4	no	non_periodic	E	no	no_RIBI	no	no RP	0.636735	0.457012	0.462506	-0.42584	-0.235035	-0.152153	-1.06257	-0.692047	-0.614658	0.0158735	-0.00423666	-0.120201	-0.101268	-0.126696	-0.0658552	-0.125839	-0.0876709	0.108002	0.0425346	0.0779868	0.12865	0.0662793	0.308742	0.0273974	-0.288631	-0.548552	-0.655626	-0.549241	-0.278527	0.0362889	0.30298	0.475112	0.540681	0.488661	0.308742
YBR172C	SMY2	no	non_periodic	A	no	no_RIBI	no	no RP	0.485638	1.04238	0.776394	0.530631	0.773396	0.769554	0.0449932	-0.268984	-0.00684032	0.0946063	-0.0965572	0.0113819	0.252853	0.177999	0.635812	0.135013	0.309213	0.0775974	0.0863676	-0.0298122	-0.143387	-0.48577	0.990126	0.881072	0.681319	0.439915	0.212061	0.0655001	0.0660941	0.216054	0.446097	0.675536	0.862987	0.980552	0.990126
YBR173C	UMP1	no	non_periodic	J	no	no_RIBI	no	no RP	1.04274	1.51142	0.962024	0.644577	0.990696	0.729498	-0.398166	-0.520722	-0.232525	0.0848807	-0.042779	0.0360015	-0.207323	0.0664506	-0.226007	0.188764	-0.160513	-0.018578	-0.0188674	0.0903329	-0.011465	0.30716	-0.0852271	-0.0259184	-0.0432501	-0.134324	-0.287409	-0.47318	-0.637141	-0.718428	-0.676568	-0.536921	-0.367234	-0.208178	-0.0852271
YBR174C		no	non_periodic	G	no	no_RIBI	no	no RP	-0.162147	0.281754	0.424169	0.36089	1.01315	0.889994	0.523037	0.731397	0.465825	0.047147	-0.129465	0.110874	0.116656	0.341328	-0.152879	0.136158	-0.0547651	-0.225887	-0.240455	-0.222796	-0.0120021	0.0882513	NA	NA	NA	NA	NA	NA	NA	NA	NA	NA	NA	NA	NA
YBR175W	SWD3	no	non_periodic	G	no	no_RIBI	no	no RP	-0.964609	-0.63579	-0.761693	-0.619974	-0.205112	-0.287368	0.344635	0.430678	0.474325	0.0150579	-0.133864	-0.107654	-0.4193	-0.0829845	0.084972	0.171646	0.152727	0.139505	0.172082	-0.060881	0.143321	0.287315	-0.0260876	-0.126462	-0.193279	-0.212724	-0.186322	-0.119172	-0.025753	0.0690245	0.141126	0.171197	0.149105	0.0768914	-0.0260876
YBR176W	ECM31	no	non_periodic	G	no	no_RIBI	no	no RP	-1.0034	-0.841544	-1.24433	-0.964426	-0.866871	-0.180571	0.0389732	-0.0253267	1.06376	0.117819	0.0357595	-0.075144	-0.229822	-0.136333	-0.466475	-0.0725612	0.0181306	0.0932483	0.197986	0.07498	0.189843	-0.325912	0.239368	0.221207	0.238948	0.281793	0.33549	0.387453	0.426237	0.444554	0.43684	0.403227	0.350382	0.289129	0.239368
YBR177C	EHT1	no	non_periodic	C	no	no_RIBI	no	no RP	-0.477454	-1.39814	-0.838568	1.31024	0.61509	0.910554	1.78769	2.01323	1.74912	-0.0955651	-0.0769218	0.0279251	0.0135397	-0.0677554	0.378685	-0.0744463	0.0889859	0.117158	0.206986	-0.0349579	-0.0579905	-0.190968	-0.179985	-0.0626349	-0.01886	-0.0554308	-0.166593	-0.333145	-0.515886	-0.660971	-0.709108	-0.644261	-0.50902	-0.342977	-0.179985
YBR179C	FZO1	no	non_periodic	H	no	no_RIBI	no	no RP	0.01977	0.0656748	-0.180143	-0.717777	-0.140496	0.137276	-0.737547	-0.206171	0.317419	-0.0838163	-0.219576	-0.22314	-0.108002	-0.0148325	-0.352252	-0.011388	0.0131717	0.0713454	0.147924	0.133153	0.131139	-0.345054	0.129493	0.0954717	0.0783167	0.0783295	0.0918894	0.117256	0.151122	0.186089	0.212425	0.220627	0.205798	0.171293	0.129493
YBR181C	RPS6B	no	uncertain	A	no	no_RIBI	yes	RPS	1.29292	1.96546	1.52752	1.9533	2.04816	1.99283	0.660382	0.0826977	0.465307	-0.01925	-0.15621	0.0464462	-0.45735	0.0462885	-0.14898	0.360858	0.0706228	0.20797	0.158247	0.284037	-0.0555757	0.267959	-1.65691	-1.94906	-2.21674	-2.39963	-2.43381	-2.27133	-1.96404	-1.63544	-1.36907	-1.22251	-1.23645	-1.39961	-1.65691
YBR183W	YPC1	no	non_periodic	C	no	no_RIBI	no	no RP	0.801079	0.175193	-0.0363426	-0.532479	-1.47794	-0.901162	-1.33356	-1.65313	-0.864819	0.123943	0.0960232	0.0802725	-0.11996	0.0323117	-0.229136	-0.262693	-0.518131	-0.262295	-0.154312	-0.397089	-0.391065	-0.351444	0.366672	0.850439	1.17196	1.32584	1.34091	1.22157	0.961116	0.569599	0.0857329	-0.350191	-0.475683	-0.163484	0.366672
YBR184W		yes	S/G2	F	no	no_RIBI	no	no RP	0.000820722	-0.898884	-1.26056	-0.928083	-0.586824	-1.61779	-0.928903	0.31206	-0.35723	-0.322115	-0.0719239	0.260742	0.704914	0.6936	1.5671	0.637429	0.266165	-0.0206929	-0.565627	-0.709335	-0.763466	-0.907862	1.80153	1.4198	0.868477	0.261738	-0.171075	-0.113218	0.380035	0.952923	1.41152	1.72065	1.90973	1.95965	1.80153
YBR185C	MBA1	no	non_periodic	E	no	no_RIBI	no	no RP	-0.970995	-0.889163	-0.522586	-1.95998	-2.08075	-1.1625	-0.988981	-1.19159	-0.63991	-0.121516	-0.142483	-0.0362645	-0.0384642	0.060592	0.382657	-0.0240839	0.0882332	0.0387768	0.121695	-0.0303091	-0.0641904	-0.360512	0.232555	0.160402	0.11996	0.119246	0.153519	0.21348	0.284651	0.349794	0.39216	0.400741	0.373378	0.312634	0.232555
YBR186W	PCH2	no	non_periodic	J	no	no_RIBI	no	no RP	-1.15398	-0.552632	-1.18244	-1.29359	-0.739934	-0.978025	-0.139607	-0.187302	0.204413	-0.0634793	-0.194758	0.0539754	0.0933798	0.414013	-0.0133282	0.280428	0.0229277	-0.190819	-0.263228	-0.20298	-0.103613	-0.0976123	-1.24227	-1.33246	-1.19879	-0.937975	-0.665451	-0.437933	-0.282097	-0.216464	-0.249143	-0.38711	-0.637186	-0.963336	-1.24227
YBR187W		no	non_periodic	G	no	no_RIBI	no	no RP	-0.382214	0.0131377	-0.0747246	0.203322	0.629119	0.655373	0.585536	0.615981	0.730098	-0.0266481	-0.0176741	0.168589	0.149956	0.179489	0.631672	0.109158	0.205342	0.0663691	-0.00114307	-0.170819	-0.124546	-0.0245406	-0.891416	-1.06822	-1.20773	-1.28215	-1.27896	-1.18564	-1.01915	-0.83382	-0.677566	-0.592473	-0.609201	-0.722115	-0.891416
YBR188C	NTC20	no	non_periodic	G	no	no_RIBI	no	no RP	-0.819201	-0.473824	-0.385712	-0.0996823	0.803447	0.672068	0.719519	1.27727	1.05778	0.056041	-0.00869942	0.00309662	-0.0189185	-0.000892897	-0.705212	0.194526	-0.010762	0.115463	-0.100272	0.062662	-0.292192	0.0466242	0.438571	0.0423991	-0.320938	-0.493625	-0.388803	-0.0739332	0.298884	0.616904	0.828793	0.920913	0.89779	0.741607	0.438571
YBR191W	RPL21A	no	uncertain	G	no	no_RIBI	yes	RPL	1.73634	2.11435	1.85838	1.5777	1.64159	1.91661	-0.158647	-0.472762	0.0582308	-0.0640177	-0.106735	-0.159702	-0.148134	0.0315553	0.273773	0.19096	0.301129	0.160751	0.288806	0.140446	0.164864	-0.295159	-1.84332	-1.87113	-1.84201	-1.79291	-1.75523	-1.71942	-1.66972	-1.61758	-1.57337	-1.56585	-1.63329	-1.75073	-1.84332
YBR192W	RIM2	no	non_periodic	F	no	no_RIBI	no	no RP	1.80458	0.0495868	1.00852	0.0427852	0.174121	0.30131	-1.76179	0.124534	-0.707211	0.0226057	-0.0430014	0.0138417	-0.349708	-0.177021	-0.0447375	-0.0803291	-0.23319	-0.0267353	0.0637047	0.0743615	0.0911538	-0.0871769	0.486709	0.22125	0.0724715	0.103305	0.283338	0.531821	0.768826	0.944851	1.0331	1.0283	0.938258	0.753596	0.486709
YBR193C	MED8	no	non_periodic	F	no	no_RIBI	no	no RP	0.0699807	-0.552393	0.0327465	-0.0766815	0.101647	-0.202167	-0.146662	0.654039	-0.234914	-0.0651749	-0.0802632	-0.102135	-0.11056	-0.0768003	-0.17545	0.0599505	-0.0202824	0.222856	0.1749	0.174849	0.00236456	-0.00682968	0.570537	0.410392	0.241237	0.114469	0.0668067	0.114183	0.240234	0.401105	0.548953	0.651076	0.696543	0.673167	0.570537
YBR194W	SOY1	no	non_periodic	H	no	no_RIBI	no	no RP	0.709163	0.990706	0.949949	0.750826	1.536	1.30489	0.0416628	0.545292	0.354944	0.0974949	0.0906521	-0.246743	-0.323406	0.000322199	-1.02804	0.32258	-0.156879	0.460684	-0.0527126	0.464797	-0.173595	0.570635	1.29702	1.40635	1.42065	1.35878	1.24675	1.09485	0.924159	0.782628	0.718761	0.762001	0.907184	1.11044	1.29702
YBR195C	MSI1	no	non_periodic	D	no	no_RIBI	no	no RP	-0.365826	-0.279788	-0.364935	0.11325	-0.159507	-0.0159115	0.479076	0.120281	0.349024	0.102635	-0.0445957	0.00030084	-0.208649	-0.137296	-0.229747	-0.183826	-0.0138919	-0.0537244	0.0223713	0.0247638	0.158923	0.150509	0.871267	0.965005	1.10639	1.24731	1.36295	1.43034	1.43073	1.36708	1.24594	1.09383	0.955234	0.86931	0.871267
YBR196C	PGI1	no	non_periodic	F	no	no_RIBI	no	no RP	2.84055	2.48977	2.23066	1.85222	1.88492	1.76259	-0.98833	-0.604846	-0.46807	0.0898178	-0.085871	0.179196	0.0536328	0.315567	0.222607	0.201357	0.149791	-0.212572	-0.0788729	-0.0832723	0.00600198	0.36274	-1.82161	-1.76174	-1.68544	-1.63725	-1.64379	-1.68657	-1.73235	-1.76718	-1.77575	-1.77223	-1.79645	-1.83109	-1.82161
YBR197C		no	non_periodic	J	no	no_RIBI	no	no RP	0.071065	0.634622	0.303413	0.326216	0.642321	0.597808	0.255151	0.00769847	0.294395	-0.0386754	-0.163067	-0.0656749	0.0730414	0.111118	0.697602	0.188996	0.252238	0.0293001	0.0597145	-0.02944	-0.00799461	-0.343986	0.639562	0.553353	0.468528	0.411772	0.397534	0.427201	0.490662	0.570191	0.642601	0.691246	0.71227	0.697563	0.639562
YBR199W	KTR4	no	non_periodic	E	no	no_RIBI	no	no RP	1.63212	0.23041	0.628412	-1.57005	-1.46776	-0.222793	-3.20218	-1.69817	-0.851205	-0.0436661	-0.0111236	-0.0109324	-0.0175652	0.0237549	0.081843	-0.12627	-0.121195	-0.125922	-0.0226888	-0.090403	-0.0336584	-0.127414	0.114237	0.282183	0.325049	0.248136	0.0634867	-0.2134	-0.537739	-0.815297	-0.907302	-0.758503	-0.471254	-0.1558	0.114237
YBR202W	CDC47	no	uncertain	D	no	no_RIBI	no	no RP	-0.0559417	-0.706733	1.10281	-0.00740194	-2.05442	1.01391	0.0485398	-1.34769	-0.0888977	0.300962	0.000984054	-4.11178	-6.32345	-14.5997	-8.77146	-4.48416	0.283026	0.55628	1.15004	1.15038	1.27498	0.888213	0.724929	0.895985	1.06275	1.18505	1.25441	1.26055	1.19533	1.07052	0.904875	0.738553	0.627725	0.619592	0.724929
YBR205W	KTR3	no	non_periodic	A	no	no_RIBI	no	no RP	-0.563289	0.0278742	-0.331365	0.0787264	-0.464814	-0.394776	0.642015	-0.492688	-0.0634119	0.00174409	-0.00894641	0.151178	0.152173	0.143564	0.461069	-0.0273444	-0.0195427	-0.181986	-0.102918	-0.185531	-0.0412481	-0.112117	-0.790233	-0.857122	-1.08672	-1.49708	-2.12706	-2.94991	-3.58979	-3.28706	-2.3964	-1.63387	-1.14815	-0.88389	-0.790233
YBR207W	FTH1	no	non_periodic	A	no	no_RIBI	no	no RP	0.0602976	1.0818	0.576326	-0.207493	0.326509	0.102557	-0.267791	-0.755292	-0.473769	-0.00437998	-0.125504	0.0425556	0.0433516	0.0961714	0.330307	0.000527315	-0.0821857	-0.0837306	-0.153305	-0.190444	-0.128553	-0.156167	0.120856	0.115226	0.0585386	-0.0376388	-0.156201	-0.267448	-0.331599	-0.32288	-0.242573	-0.125103	-0.0123247	0.0744372	0.120856
YBR208C	DUR1,2	no	non_periodic	D	no	no_RIBI	no	no RP	-0.515127	-0.53852	-0.0433484	0.267564	0.0164371	0.658254	0.782691	0.554957	0.701602	0.0820472	0.173839	0.0481178	0.115655	0.0100598	0.368467	-0.226349	-0.177451	-0.14963	-0.10383	-0.153615	-0.0514979	-0.165579	-0.542951	-0.283821	-0.0443292	0.116652	0.183898	0.159056	0.0483012	-0.13456	-0.359933	-0.577045	-0.721664	-0.717126	-0.542951
YBR210W		no	non_periodic	G	no	no_RIBI	no	no RP	-0.782851	-0.564937	-0.66629	-0.943145	-0.717686	-0.588909	-0.160294	-0.152749	0.0773813	0.0137402	-0.0144119	-0.0200653	-0.259376	0.0550416	0.194692	0.0484166	0.0192549	0.181068	0.0890312	0.0447845	0.0812844	0.164261	-0.726865	-0.682786	-0.6153	-0.556658	-0.52713	-0.523951	-0.536841	-0.561487	-0.591015	-0.6268	-0.67746	-0.723188	-0.726865
YBR211C	AME1	no	non_periodic	G	no	no_RIBI	no	no RP	-0.933343	-0.457878	-0.645594	-1.35278	-1.05974	-0.937125	-0.419433	-0.601867	-0.291531	0.0507511	-0.144546	0.012452	-0.416802	-0.101238	0.138775	0.101173	0.0756859	0.177328	0.182666	0.124726	0.0833791	-0.130284	1.21877	1.11507	1.04135	1.02757	1.07711	1.16534	1.25814	1.33375	1.37293	1.3748	1.35582	1.30805	1.21877
YBR212W	NGR1	no	non_periodic	F	no	no_RIBI	no	no RP	0.108582	-0.474221	-0.168868	0.0022026	-0.149526	-0.310145	-0.106379	0.324695	-0.141276	-0.0295931	-0.0649559	-0.0590315	0.25206	-0.0104264	0.0860408	-0.2183	-0.126388	-0.355684	-0.224436	-0.273989	-0.0690522	-0.32909	0.452071	0.353171	0.296666	0.298259	0.352195	0.440083	0.53647	0.618185	0.665409	0.669311	0.633044	0.557024	0.452071
YBR213W	MET8	no	non_periodic	C	no	no_RIBI	no	no RP	-0.0577734	-0.972389	-0.528723	-0.418189	-1.21076	-0.736219	-0.360416	-0.238374	-0.207496	0.215752	0.0408875	0.130951	0.114852	0.190912	-0.0122176	0.292571	0.238362	0.0287529	-0.040949	0.0557452	0.387876	0.477842	0.541279	0.622184	0.721756	0.810383	0.873963	0.900004	0.879796	0.818968	0.727173	0.626103	0.545969	0.512502	0.541279
YBR214W	SDS24	no	uncertain	F	no	no_RIBI	no	no RP	1.27585	0.6089	0.758656	0.419743	0.409446	0.500845	-0.856109	-0.199453	-0.257811	0.175596	0.06729	0.0634531	0.0984637	-0.123832	-0.56501	-0.535404	-0.506734	-0.573852	-0.545725	-0.450722	-0.412972	-0.282694	0.207126	0.491554	0.663749	0.714801	0.657363	0.497075	0.245482	-0.0598163	-0.338564	-0.471676	-0.389029	-0.125703	0.207126
YBR215W	HPC2	no	non_periodic	A	no	no_RIBI	no	no RP	-0.878859	-0.319622	-0.22908	-0.631357	-0.699383	-0.777239	0.247501	-0.379761	-0.548159	0.089026	-0.0857605	0.0110619	0.148151	-0.0262646	-0.445988	0.140999	0.18778	-0.069819	-0.032065	0.0859541	0.0681005	-0.306954	0.131599	-0.0384987	-0.152959	-0.176949	-0.111324	0.0208639	0.179962	0.323472	0.419393	0.44969	0.409629	0.297799	0.131599
YBR216C		no	non_periodic	F	no	no_RIBI	no	no RP	0.23872	-0.272485	-0.162666	-0.937252	-0.551081	-0.730148	-1.17597	-0.278596	-0.567482	-0.0795815	-0.000133201	-0.0813889	-0.0673463	-0.122274	0.602341	-0.0463827	0.115129	0.153645	0.186979	-0.0553362	-0.0385502	-0.27265	1.25745	1.36292	1.42176	1.43508	1.41571	1.36093	1.27039	1.16548	1.07013	1.01759	1.0397	1.1336	1.25745
YBR217W	APG12	no	uncertain	G	no	no_RIBI	no	no RP	-1.73131	-0.829517	-1.14302	-1.91412	-1.63031	-0.604916	-0.182811	-0.80079	0.538101	-0.0886818	-0.186355	-0.0960007	-0.273069	-0.0558876	-0.116019	0.326842	-0.0258983	0.464015	0.252518	0.240734	-0.0474007	-0.111038	0.0428886	-0.0997489	-0.181851	-0.182099	-0.109932	0.0118878	0.150348	0.27052	0.345737	0.360283	0.309659	0.196055	0.0428886
YBR219C		no	non_periodic	E	no	no_RIBI	no	no RP	-0.615687	-1.09645	-0.751638	-0.220868	-0.579592	-0.00434194	0.394819	0.516863	0.747296	-0.0583438	-0.0173259	0.0928128	0.197032	0.173196	0.461644	-0.116902	0.0433658	-0.161229	0.0121564	-0.193485	-0.0365243	-0.20344	0.0915488	0.14781	0.190305	0.206619	0.194306	0.158166	0.108848	0.060057	0.024868	0.00998647	0.0145834	0.0418477	0.0915488
YBR220C		no	non_periodic	B	no	no_RIBI	no	no RP	-0.323019	-0.093955	-0.175572	-0.65181	-0.680685	-0.892262	-0.328791	-0.58673	-0.71669	-0.0667877	-0.018067	0.0859483	0.183404	0.170482	0.569903	-0.0878476	0.0820157	-0.156248	0.0469514	-0.178102	-0.042786	-0.241722	0.309975	0.235222	0.14345	0.0580555	-0.00165699	-0.0173898	0.0202942	0.100531	0.197791	0.282577	0.335457	0.346301	0.309975
YBR221C	PDB1	no	non_periodic	B	no	no_RIBI	no	no RP	-0.219987	0.0245791	-0.0121983	0.568564	0.20432	-0.0708062	0.788551	0.17974	-0.058608	0.0782023	-0.0378975	0.132026	0.0829053	0.23086	0.295283	0.0902342	0.000646421	-0.163137	-0.0587612	-0.159309	-0.0357751	0.226468	-2.2464	-2.70816	-3.06462	-3.16096	-2.93829	-2.51064	-2.05142	-1.6818	-1.44456	-1.37061	-1.49541	-1.81015	-2.2464
YBR223C	TDP1	no	non_periodic	C	no	no_RIBI	no	no RP	0.0938734	-0.871794	-0.708158	-0.375655	-1.73919	-1.02421	-0.469528	-0.867395	-0.316055	0.0466311	0.0975575	0.00769169	0.164854	0.00403614	0.057989	-0.055743	0.0597399	-0.0600086	-0.0426507	-0.16425	-0.194758	-0.179933	0.770333	0.906688	0.900572	0.772255	0.543681	0.231396	-0.112285	-0.370789	-0.399884	-0.180575	0.158395	0.502579	0.770333
YBR225W		no	non_periodic	C	no	no_RIBI	no	no RP	-0.250922	-0.845465	-0.825399	0.403495	-1.09334	-0.73374	0.654417	-0.247879	0.0916595	0.128122	0.0731823	0.0186403	0.193961	-0.129296	-0.374816	-0.221991	-0.0894742	-0.0945152	0.00523143	0.0148164	-0.0234631	-0.24465	0.696913	0.672114	0.648647	0.635756	0.638067	0.651852	0.670622	0.690985	0.705819	0.712475	0.715778	0.712888	0.696913
YBR228W	SLX1	no	non_periodic	G	no	no_RIBI	no	no RP	0.112831	0.992641	-0.629971	-1.15972	-1.49652	-0.0385834	-1.27255	-2.48917	0.591388	-0.0450183	-0.067547	-0.071627	-0.0175046	-0.0499383	-0.144718	0.0951053	-0.0127272	0.343537	0.21304	0.32055	-0.00182797	0.20506	1.37282	1.44522	1.41609	1.31249	1.16534	0.991802	0.823572	0.715755	0.710048	0.811601	0.993772	1.20524	1.37282
YBR229C	ROT2	no	non_periodic	D	no	no_RIBI	no	no RP	-0.942055	-1.08549	-0.718718	-0.489334	-0.712952	-0.588099	0.452721	0.372539	0.13062	-0.0260977	-0.0240931	-0.0846972	0.173947	-0.0736586	0.187204	-0.290209	-0.0380832	-0.166027	0.0158299	-0.163484	0.102827	-0.316768	-0.78123	-0.488747	-0.386622	-0.47003	-0.744847	-1.229	-1.94191	-2.84195	-3.37782	-2.80862	-1.94131	-1.26397	-0.78123
YBR230C		no	non_periodic	E	no	no_RIBI	no	no RP	1.02321	0.100619	0.87298	-0.461886	-0.849149	0.109967	-1.4851	-0.949768	-0.763013	0.0644976	-0.0229278	-0.0281424	0.0186534	0.0707118	-0.55538	-0.298623	-0.437305	-0.320249	-0.288787	-0.244718	-0.270155	0.112357	-0.766652	-0.510998	-0.256947	-0.0746996	0.013546	0.00871897	-0.0830695	-0.251035	-0.470291	-0.697719	-0.874371	-0.912369	-0.766652
YBR231C	AOR1	no	uncertain	H	no	no_RIBI	no	no RP	0.162585	0.302949	0.253796	-0.411487	0.577691	0.0600375	-0.574071	0.274742	-0.193759	0.17471	-0.122273	-0.0315506	-0.264323	-0.142494	-0.838279	0.225037	0.101877	0.152912	0.0854609	0.174947	0.0897616	0.555499	0.427377	0.42371	0.444163	0.480217	0.52226	0.559524	0.5822	0.586727	0.570317	0.536398	0.494986	0.454885	0.427377
YBR233W	PBP2	no	non_periodic	G	no	no_RIBI	no	no RP	-1.83606	-1.00753	-1.20295	-1.53006	-0.906147	-0.689589	0.305999	0.101383	0.513365	0.403221	0.279596	0.321098	0.371066	0.0233929	-0.309278	-0.370784	-0.268221	-0.332499	-0.314244	-0.204291	-0.053128	-0.032417	0.770474	0.830416	0.952882	1.09141	1.21555	1.29885	1.32046	1.27993	1.18051	1.04351	0.906347	0.802444	0.770474
YBR233W-A	DAD3	no	non_periodic	A	no	no_RIBI	no	no RP	-0.244338	0.352522	0.173832	-0.263863	-0.504036	-0.530485	-0.0195249	-0.856557	-0.704317	-0.169435	-0.113749	-0.0856399	-0.396991	0.369944	0.218033	0.604223	0.224495	0.55477	-0.0756942	0.170437	-0.367083	-0.167564	0.531342	0.418756	0.264483	0.108922	-0.00894081	-0.0510403	0.00316314	0.133916	0.294182	0.436414	0.534538	0.571757	0.531342
YBR234C	ARC40	no	non_periodic	A	no	no_RIBI	no	no RP	-0.380509	0.00919711	-0.296868	-0.0663231	-0.15022	-0.290982	0.314186	-0.159417	0.0058865	0.0352384	0.0659898	0.0399602	0.115606	-0.0877464	0.158811	-0.204935	0.0687139	0.0232821	0.087119	-0.093359	-0.00848203	0.162963	-1.44421	-1.24039	-1.05659	-0.946491	-0.932291	-1.00272	-1.13374	-1.30266	-1.46571	-1.58093	-1.63351	-1.59326	-1.44421
YBR235W		no	non_periodic	F	no	no_RIBI	no	no RP	-0.730785	-0.984515	-0.837021	0.126336	0.37905	0.0680523	0.857122	1.36357	0.905073	-0.106608	0.00686474	-0.0509739	0.371192	0.00824128	0.436895	-0.135594	0.201949	-0.0460719	0.0296046	-0.124112	-0.0233417	-0.501658	-0.131935	-0.159419	-0.131114	-0.0667717	0.00934119	0.0817909	0.138128	0.167374	0.162312	0.119885	0.0422829	-0.0538637	-0.131935
YBR236C	ABD1	no	uncertain	A	no	no_RIBI	no	no RP	0.262568	1.04763	0.0442394	-0.181522	-0.243537	-0.0546085	-0.44409	-1.29117	-0.0988479	-0.0468485	-0.121705	-0.1058	-0.170018	-0.0400433	0.0557083	0.129871	0.214732	0.242175	0.237516	0.239888	0.146882	-0.0597778	-0.310283	-0.278514	-0.231608	-0.191267	-0.170811	-0.169075	-0.179554	-0.19827	-0.22049	-0.246623	-0.280935	-0.310049	-0.310283
YBR237W	PRP5	no	uncertain	E	no	no_RIBI	no	no RP	0.0620422	-0.481437	0.016645	-1.05549	-1.4197	-0.715456	-1.11754	-0.938259	-0.732101	-0.0434247	-0.0263513	-0.113942	-0.0501611	-0.0679569	-0.26745	0.0288831	0.159006	0.170972	0.241186	0.233287	0.203841	-0.112088	0.964317	1.09839	1.15955	1.15121	1.08956	0.979764	0.834149	0.6878	0.582867	0.559576	0.635133	0.789243	0.964317
YBR238C		no	uncertain	J	no	no_RIBI	no	no RP	0.488737	0.726775	0.44506	-0.579731	-0.206815	-0.326061	-1.06847	-0.93359	-0.771121	0.102045	0.00577523	0.0343546	0.143729	-0.00775122	0.0326816	-0.149166	0.429943	0.0471681	0.36568	0.245675	0.207565	-0.452562	0.892076	0.786089	0.721251	0.720835	0.781632	0.878508	0.978603	1.05868	1.09935	1.0972	1.06403	0.995972	0.892076
YBR239C		no	non_periodic	J	no	no_RIBI	no	no RP	0.609442	0.504909	-0.453342	0.100658	0.358887	-0.0597781	-0.508784	-0.146022	0.393564	-0.0576868	-0.0638655	-0.102351	0.239704	-0.192046	0.311266	0.101401	0.223789	0.202802	0.253584	0.0239553	-0.185165	-0.259337	0.809231	0.709259	0.609976	0.544697	0.53143	0.569659	0.644434	0.734312	0.813248	0.86508	0.888887	0.874429	0.809231
YBR241C		yes	G1/S	C	no	no_RIBI	no	no RP	-0.182292	-1.42263	-1.53685	-1.68967	-3.45398	-5.09669	-1.50738	-2.03135	-3.55984	0.00717515	0.0877671	0.30607	0.7091	0.151954	0.367466	-0.212453	-0.421143	-0.490628	-0.809719	-0.843681	-0.792966	-0.600013	-0.739158	-0.762803	-0.755202	-0.733506	-0.713185	-0.689933	-0.65686	-0.621065	-0.590848	-0.583406	-0.618445	-0.683274	-0.739158
YBR242W		yes	G2/M	J	no	no_RIBI	no	no RP	-0.610429	-0.130164	-0.368176	-0.231894	0.504694	0.168468	0.378536	0.634857	0.536644	-0.194995	-0.198933	-0.21516	-0.0240457	0.242508	0.648542	0.481396	0.437263	0.436489	0.458409	0.28995	-0.0369234	-0.409675	0.572764	0.391638	0.221257	0.117345	0.110737	0.201408	0.355809	0.523948	0.661092	0.741529	0.760051	0.705991	0.572764
YBR243C	ALG7	yes	S/G2	G	no	no_RIBI	no	no RP	-2.04766	-1.07494	-1.1398	-0.660143	0.436567	0.0380774	1.38751	1.5115	1.17788	-0.212804	0.108862	0.151845	0.626927	0.445808	1.29975	0.0333196	0.140476	-0.00109385	-0.289553	-0.551414	-0.717613	-0.623406	-0.66461	-0.996902	-1.39775	-1.79097	-2.03329	-1.94566	-1.56055	-1.09889	-0.710425	-0.461613	-0.375504	-0.448246	-0.66461
YBR244W	GPX2	no	non_periodic	G	no	no_RIBI	no	no RP	0.883155	1.36694	1.27893	0.383163	0.565511	1.42764	-0.499992	-0.801427	0.148708	-1.94624	-2.04276	0.105059	-0.403226	-0.023863	-0.429564	0.203875	-0.0941793	0.299434	0.124724	0.555518	0.450836	0.971222	-0.128428	0.0200704	0.0972493	0.0919779	0.00851712	-0.139047	-0.320886	-0.49086	-0.588384	-0.576694	-0.47363	-0.310921	-0.128428
YBR246W		no	non_periodic	A	no	no_RIBI	no	no RP	-1.33847	-1.06952	-1.1646	-0.0233446	-0.33651	-0.16342	1.31513	0.733013	1.00118	0.172324	0.150194	0.20342	-0.0871954	0.0525242	0.307525	-0.117383	-0.0699953	0.0504809	0.0780177	-0.00404624	0.0543418	0.419171	-0.550787	-0.611189	-0.637086	-0.633846	-0.612048	-0.569777	-0.507474	-0.440716	-0.386146	-0.364795	-0.395335	-0.468782	-0.550787
YBR247C	ENP1	no	uncertain	A	yes	RIBOSOME BIOGENESIS	no	no RP	-0.60077	0.349518	-0.0144313	0.436731	0.129449	-0.0538397	1.0375	-0.220069	-0.0394084	-2.21448	-0.0434126	-0.00427878	-0.0770074	-0.0575112	0.403324	0.430798	0.839693	0.532725	0.687018	0.52132	0.187003	0.117388	-0.746752	-0.817678	-0.894259	-0.971653	-1.04178	-1.07334	-1.03812	-0.945381	-0.823534	-0.71906	-0.67507	-0.69283	-0.746752
YBR249C	ARO4	no	non_periodic	A	no	no_RIBI	no	no RP	0.219029	0.73342	0.692635	1.55304	0.75735	1.17936	1.33401	0.0239303	0.486729	0.0814908	0.0606384	0.179389	0.187442	0.164805	0.371263	-0.0182188	0.0564775	-0.000887434	0.0185414	0.02865	0.0861062	0.140504	-2.01017	-2.13652	-2.20491	-2.22495	-2.21063	-2.14266	-2.01344	-1.86207	-1.72655	-1.657	-1.70363	-1.84693	-2.01017
YBR250W		no	non_periodic	E	no	no_RIBI	no	no RP	-0.699675	-1.37268	-0.958255	0.057896	-0.183375	0.257096	0.757571	1.18931	1.21535	0.0338843	0.0023993	0.144097	0.197443	0.246222	-0.13824	0.107477	0.034533	-0.0355754	-0.0664303	-0.0635957	-0.0985613	-0.203061	1.79992	1.68981	1.53285	1.38959	1.30699	1.29792	1.35278	1.45251	1.56209	1.66179	1.75692	1.82045	1.79992
YBR251W	MRPS5	no	uncertain	G	no	no_RIBI	no	no RP	-0.264856	-0.00237957	-0.035492	-0.551954	-0.25798	0.0173022	-0.287098	-0.255601	0.0527942	-0.0552843	-0.178795	-0.0913755	-0.310038	-0.00552201	-0.127006	0.169886	0.133878	0.223625	0.127868	0.070457	0.030379	0.148631	1.61325	1.70832	1.76182	1.77812	1.77163	1.73475	1.66003	1.56523	1.46939	1.40674	1.41762	1.50117	1.61325
YBR252W	DUT1	no	non_periodic	G	no	no_RIBI	no	no RP	-0.0975223	0.340912	0.190638	-0.181676	0.213746	0.279981	-0.0841536	-0.127166	0.0893427	0.100505	0.0796894	0.307809	0.148966	0.222762	0.401538	0.239013	-0.0936953	-0.121531	-0.293283	-0.298288	-0.242679	0.000942976	-1.54062	-2.15797	-2.57572	-2.4991	-2.0067	-1.42195	-0.927896	-0.586756	-0.408238	-0.40104	-0.585824	-0.977166	-1.54062
YBR253W	SRB6	no	non_periodic	J	no	no_RIBI	no	no RP	0.231958	0.479013	0.234594	0.283794	0.371227	0.407119	0.0518359	-0.107785	0.172525	-0.0664004	-0.0141618	-0.179316	-0.285061	0.200665	-0.936138	0.601019	-0.107234	0.431481	-0.175288	0.257068	-0.231087	0.481876	1.30927	1.32012	1.29303	1.24808	1.20466	1.1648	1.12924	1.10918	1.10754	1.12933	1.18426	1.25691	1.30927
YBR254C	TRS20	yes	M	G	no	no_RIBI	no	no RP	-0.207599	0.353245	-0.120192	-0.617136	0.0312658	0.166598	-0.409537	-0.32198	0.28679	-0.118274	-0.169144	-0.0276113	-0.410618	0.0693119	0.21093	0.41543	-0.065064	0.431562	0.139626	0.164102	-0.158665	-0.153821	-0.376203	-0.467756	-0.511805	-0.505972	-0.461761	-0.386265	-0.292158	-0.203349	-0.141124	-0.124991	-0.168346	-0.263207	-0.376203
YBR255C-A		no	non_periodic	E	no	no_RIBI	no	no RP	0.0735137	-0.121704	0.0297835	0.0860861	0.367189	0.606804	0.0125724	0.488893	0.577021	0.00163506	0.0879086	-0.128277	-0.0427471	-0.0297505	0.0393461	-0.188669	-0.143155	0.112735	-0.00513911	0.0781619	-0.242067	-0.00610207	-0.00749099	-0.373501	-0.658239	-0.735345	-0.576704	-0.268095	0.0671263	0.341367	0.513443	0.568605	0.504547	0.309679	-0.00749099
YBR255W		no	uncertain	A	no	no_RIBI	no	no RP	-0.531874	-0.228379	-0.741237	-0.544899	-0.734624	-0.57653	-0.0130251	-0.506246	0.164707	-0.0306421	-0.103552	-0.0955021	-0.0659223	-0.00900112	-0.134006	-0.0204139	0.244303	0.197495	0.352431	0.23371	0.0674501	-0.211986	0.779064	0.816629	0.77053	0.660785	0.512268	0.350285	0.21647	0.159721	0.204189	0.330099	0.495764	0.660932	0.779064
YBR256C	RIB5	no	uncertain	E	no	no_RIBI	no	no RP	1.23465	0.379783	1.24141	0.805681	0.414778	1.28334	-0.428971	0.0349949	0.041931	0.0588155	-0.193942	-0.0947243	-0.471926	-0.0737324	-0.023446	0.143265	0.245698	0.257129	0.35164	0.267643	0.153985	0.00588322	-0.221451	0.0256202	0.192507	0.256839	0.221006	0.0927074	-0.111771	-0.358296	-0.581534	-0.69786	-0.661979	-0.482178	-0.221451
YBR257W	POP4	no	uncertain	A	no	no_RIBI	no	no RP	-0.788651	-0.0624055	-0.545256	-0.0585495	0.124097	0.293541	0.730101	0.186502	0.838797	-0.0426674	-0.116487	-0.089089	0.0174945	0.196682	-0.137011	0.268944	0.470252	0.393718	0.310184	0.269182	0.0424603	-0.0136773	0.408015	0.139257	-0.111375	-0.255482	-0.240115	-0.0734939	0.174017	0.418589	0.603077	0.700759	0.707504	0.611636	0.408015
YBR258C	SHG1	no	non_periodic	H	no	no_RIBI	no	no RP	0.252211	0.153585	0.0338264	-0.161604	0.327507	0.268714	-0.413815	0.173921	0.234887	0.109464	-0.0159188	-0.0039966	-0.139914	0.120274	-0.58614	0.0736335	-0.117962	0.153034	-0.172524	0.334829	0.164994	0.263368	1.68273	1.72474	1.67578	1.56937	1.4405	1.30405	1.1824	1.11551	1.1252	1.2128	1.36793	1.5486	1.68273
YBR260C	RGD1	no	non_periodic	I	no	no_RIBI	no	no RP	-0.349671	-0.324603	-0.560777	-0.300195	0.138617	-0.667678	0.049476	0.46322	-0.106901	-0.0566894	-0.0416077	-0.00649475	0.139767	-0.0360422	-0.0778514	-0.0112884	0.1839	0.0146979	0.0639705	-0.0312765	-0.045791	-0.0600652	0.13178	0.166171	0.209573	0.246318	0.267767	0.271331	0.258174	0.23289	0.200683	0.166911	0.136905	0.121307	0.13178
YBR261C		no	non_periodic	H	no	no_RIBI	no	no RP	-0.413141	-0.552585	-0.390099	-0.104244	0.309378	0.303977	0.308897	0.861963	0.694076	0.0257668	-0.0644476	0.0763817	-0.00509992	0.0538634	-0.106238	0.196347	0.0589211	0.185926	0.0669471	0.111814	0.0304514	0.242177	-1.19923	-1.12516	-1.01432	-0.916715	-0.863312	-0.85178	-0.869623	-0.912288	-0.968844	-1.03706	-1.12408	-1.19682	-1.19923
YBR262C		no	non_periodic	A	no	no_RIBI	no	no RP	0.704715	0.924219	1.10119	-0.115176	0.177977	-0.14709	-0.819891	-0.746242	-1.24829	-0.16718	-0.0936188	-0.116732	-0.521288	0.25147	-0.528424	0.465229	-0.374065	0.380781	-0.273975	0.184755	-0.282644	0.288059	0.506706	0.444917	0.417943	0.432072	0.480146	0.546754	0.612953	0.664028	0.686668	0.676724	0.64041	0.580522	0.506706
YBR263W	SHM1	no	non_periodic	A	no	no_RIBI	no	no RP	-0.603248	-0.244235	-0.378252	0.372921	-0.0130396	0.134394	0.976168	0.231196	0.512645	0.0373094	-0.0528451	0.0952495	0.28647	0.0474189	0.499674	0.099128	0.309953	0.0501645	0.18469	-0.0221651	0.190921	0.0905979	-2.16048	-1.89645	-1.71538	-1.65921	-1.74848	-1.9654	-2.26999	-2.60867	-2.85078	-2.86781	-2.70122	-2.44905	-2.16048
YBR264C	YPT10	no	non_periodic	F	no	no_RIBI	no	no RP	-0.654295	-0.835564	-1.08651	-0.475987	-0.714223	-0.608036	0.178309	0.121341	0.478478	-0.0690012	0.0161849	-0.0130971	-0.0265601	0.234364	0.346834	0.156841	-0.0460175	0.0488998	-0.26498	0.0530073	-0.213128	-0.033428	-0.183166	-0.368739	-0.489202	-0.509887	-0.434511	-0.287399	-0.110636	0.0481601	0.154793	0.187768	0.137293	0.00464317	-0.183166
YBR265W	TSC10	no	non_periodic	I	no	no_RIBI	no	no RP	-0.0405889	0.235461	-0.35381	-0.179745	0.529918	-0.120786	-0.139156	0.294457	0.233025	-0.125839	-0.0220832	0.0477222	0.19154	0.0213119	0.631163	0.0781514	0.0887191	-0.104738	0.00258191	-0.278543	-0.166901	-0.23025	-0.0184327	-0.160481	-0.273257	-0.327366	-0.313329	-0.232656	-0.105957	0.0292764	0.138247	0.194777	0.185629	0.109301	-0.0184327
YBR266C		no	non_periodic	A	no	no_RIBI	no	no RP	-1.20823	-0.282518	-0.711131	-0.33744	0.174238	-0.329766	0.870795	0.456756	0.381365	0.039566	-0.161037	0.115456	0.0304221	0.294249	-0.333873	0.294638	0.0178068	-0.176647	-0.218587	-0.217887	-0.00168619	0.0837211	NA	NA	NA	NA	NA	NA	NA	NA	NA	NA	NA	NA	NA
YBR267W		no	uncertain	A	yes	RIBOSOME BIOGENESIS	no	no RP	0.423377	0.932779	0.556647	0.328419	0.615116	0.362176	-0.0949577	-0.317663	-0.194471	-0.0693938	-0.17023	-0.163965	-0.300796	0.0345558	0.424217	0.646704	0.673227	0.543037	0.497457	0.446841	0.132255	-0.0402556	0.995238	0.999651	0.984841	0.962597	0.94395	0.927902	0.912235	0.902615	0.899296	0.905963	0.93169	0.968847	0.995238
YBR270C		no	uncertain	D	no	no_RIBI	no	no RP	-0.908856	-1.02025	-1.30207	-1.18029	-1.75207	-1.05201	-0.271434	-0.731817	0.250061	0.044019	-0.0371758	-0.0536994	-0.147496	-0.0901463	-0.315145	0.00668455	0.121095	-0.0604529	0.103499	-0.000532225	0.0498453	-0.155986	1.73554	1.57606	1.44763	1.40687	1.46643	1.5895	1.72304	1.83423	1.897	1.91246	1.90458	1.85576	1.73554
YBR271W		no	non_periodic	A	no	no_RIBI	no	no RP	-1.35366	-0.758921	-0.884071	-0.0600495	-0.40162	-0.629421	1.29361	0.357301	0.254649	-0.0453107	-0.0348809	-0.0461785	0.0383772	0.0610247	0.0360939	0.195396	0.582983	0.322801	0.393877	0.348794	0.182531	0.100556	-0.402271	-0.494908	-0.48765	-0.398949	-0.270188	-0.13325	-0.0148257	0.061593	0.0812824	0.035711	-0.0775973	-0.241513	-0.402271
YBR272C	HSM3	no	non_periodic	F	no	no_RIBI	no	no RP	-0.168084	-0.287942	-0.434707	-0.998207	-1.15301	-1.0793	-0.830122	-0.865073	-0.644598	-0.050635	0.0466403	0.0578309	-0.101785	-0.122203	0.404929	0.044433	0.150501	0.0937563	0.139624	-0.0440357	0.0804678	-0.144427	0.643518	0.666009	0.696151	0.726825	0.753901	0.769116	0.765514	0.745619	0.71202	0.673943	0.646354	0.636178	0.643518
YBR273C		no	uncertain	C	no	no_RIBI	no	no RP	0.787002	0.0427561	0.409956	-0.289418	-0.772895	-0.685705	-1.07642	-0.815651	-1.09566	0.175988	-0.0789791	-0.0305238	-0.249409	-0.244038	-0.783541	-0.200213	-0.123861	-0.0433777	0.0505125	0.146782	0.119917	0.195389	0.303107	0.432789	0.524806	0.562622	0.547295	0.482273	0.377926	0.257737	0.152485	0.0938249	0.100363	0.176886	0.303107
YBR274W	CHK1	no	non_periodic	I	no	no_RIBI	no	no RP	0.142886	0.166762	-0.219584	-2.88704	-2.2628	-3.73596	-3.02993	-2.42956	-3.51637	-0.0329936	-0.0373937	-0.0165489	-0.0820902	-0.143826	0.25434	-0.0788932	0.202733	0.161112	0.275453	0.00378604	0.0474466	-0.27387	-0.0358269	-0.040552	-0.0312301	-0.0166063	-0.00380834	0.00738393	0.0189753	0.0295928	0.0360755	0.0323869	0.0131814	-0.0148706	-0.0358269
YBR275C	RIF1	yes	G1/S	A	no	no_RIBI	no	no RP	-1.73751	-0.906903	-1.23406	-0.827429	-0.747216	-0.737871	0.910083	0.159686	0.496188	0.295713	0.461055	0.378916	0.509265	0.109662	-0.0301628	-0.457473	-0.385268	-0.497943	-0.452249	-0.324037	-0.0801667	-0.0146683	0.0842356	0.155394	0.238335	0.306046	0.345189	0.350881	0.323409	0.26991	0.201207	0.13164	0.0760589	0.0546055	0.0842356
YBR277C		no	non_periodic	H	no	no_RIBI	no	no RP	-1.39987	-1.72172	-1.15898	-1.44747	-0.544435	-0.809695	-0.0475975	1.17728	0.34928	0.0756134	-0.138306	0.254361	0.0248933	0.362039	-0.470896	0.0756862	-0.0431028	-0.18468	-0.25764	-0.18376	-0.0315165	0.131053	NA	NA	NA	NA	NA	NA	NA	NA	NA	NA	NA	NA	NA
YBR278W	DPB3	no	non_periodic	I	no	no_RIBI	no	no RP	-1.27747	-0.524432	-0.570153	-1.39852	0.0586662	-0.812335	-0.121043	0.583098	-0.242182	0.372502	0.101109	0.0988504	-0.264453	0.0562382	-0.543166	0.127758	-0.304708	0.0156052	-0.451409	0.112892	-0.0956768	0.480026	0.168453	0.0385049	-0.0569533	-0.0918042	-0.0619806	0.0236453	0.141514	0.259002	0.346774	0.385071	0.366676	0.290105	0.168453
YBR279W	PAF1	no	uncertain	J	no	no_RIBI	no	no RP	0.928922	1.15771	0.791713	0.60165	0.969326	0.611275	-0.327272	-0.188385	-0.180438	-0.0221898	-0.0864254	0.00334575	0.0510139	-0.0127951	-0.347111	0.225679	0.311657	0.27275	0.197558	0.319448	0.0312625	0.201549	0.686758	0.663135	0.634948	0.613045	0.604457	0.608369	0.621219	0.641061	0.66085	0.67624	0.689555	0.696148	0.686758
YBR280C		no	non_periodic	E	no	no_RIBI	no	no RP	0.324036	-0.488228	0.0171916	0.52491	0.326318	1.07719	0.200875	0.814546	1.06	0.0876128	0.036534	0.0193094	-0.10184	-0.0888846	-0.437703	-0.386829	-0.138216	-0.149552	0.0384892	-0.0921832	0.0668004	-0.165924	0.270768	0.318104	0.332024	0.310986	0.261359	0.193977	0.126495	0.0791745	0.0666638	0.0900497	0.138972	0.204059	0.270768
YBR281C		no	non_periodic	J	no	no_RIBI	no	no RP	-1.10242	-0.53441	-0.883818	-1.53023	-0.93634	-1.52039	-0.427811	-0.40193	-0.636575	0.00146026	0.147401	0.0863416	0.0930068	0.0266865	0.393274	-0.146002	0.172072	0.0576466	0.136967	-0.0401128	0.0442558	-0.547263	0.128876	0.0336273	0.120466	0.327827	0.566709	0.775345	0.915032	0.970047	0.932494	0.807624	0.610194	0.359457	0.128876
YBR282W	MRPL27	no	non_periodic	I	no	no_RIBI	no	no RP	-0.154858	-0.185181	-0.322332	-0.286102	-0.00756367	-0.360636	-0.131244	0.177618	-0.0383042	-0.0278861	-0.1615	-0.0741442	-0.442361	-0.0993297	-1.08597	0.616912	-0.130539	0.455981	-0.291432	0.524979	-0.0535533	0.589461	1.12379	0.907096	0.619269	0.340845	0.160049	0.152074	0.321199	0.585138	0.846265	1.04749	1.17758	1.2155	1.12379
YBR283C	SSH1	no	non_periodic	A	no	no_RIBI	no	no RP	0.0753021	0.675963	0.068506	0.665105	0.840281	0.658384	0.589803	0.164318	0.589878	-0.0150346	0.0108563	0.0896031	0.0907834	0.131483	0.353435	-0.0767624	0.14993	-0.0676932	0.0515278	-0.0240388	0.0640545	0.235596	-1.46573	-1.40592	-1.43404	-1.56874	-1.819	-2.14159	-2.42786	-2.53814	-2.3826	-2.07235	-1.79233	-1.59621	-1.46573
YBR285W		no	non_periodic	E	no	no_RIBI	no	no RP	-0.301727	-0.591448	-0.199832	-0.837102	-0.467876	-0.456291	-0.535375	0.123572	-0.256459	-0.0312164	-0.125978	0.148523	0.138331	0.291296	-0.398727	0.164054	-0.0104547	-0.143598	-0.356702	-0.178442	0.00674372	-0.0495942	-0.622317	-0.296396	-0.0596214	0.0558541	0.0501679	-0.0688008	-0.288747	-0.585078	-0.895889	-1.11317	-1.13817	-0.947015	-0.622317
YBR286W	APE3	no	non_periodic	B	no	no_RIBI	no	no RP	1.55586	1.59404	1.35361	1.19432	0.671388	0.568047	-0.361537	-0.922656	-0.785561	0.0914259	-0.0414408	0.162154	0.182578	0.253315	0.133177	0.0151719	-0.0202438	-0.278773	-0.20177	-0.190374	0.00108893	0.260172	-1.27291	-1.20499	-1.26132	-1.45758	-1.80971	-2.28838	-2.76415	-2.96869	-2.69295	-2.18157	-1.74739	-1.45361	-1.27291
YBR287W		no	non_periodic	D	no	no_RIBI	no	no RP	0.727707	1.13494	0.917872	0.946196	-0.199148	0.645222	0.218488	-1.33408	-0.27265	0.0659741	0.0288148	-0.0161507	-0.045121	0.0340642	0.0319106	-0.356713	-0.104609	-0.058992	0.162403	-0.0260238	0.126136	0.181656	-0.183412	-0.0600587	0.0193235	0.0372143	-0.00732631	-0.103306	-0.228102	-0.350699	-0.432722	-0.449959	-0.407605	-0.313045	-0.183412
YBR288C	APM3	no	non_periodic	C	no	no_RIBI	no	no RP	0.436856	0.380043	-0.315197	0.146492	-0.250565	-0.22356	-0.290364	-0.630608	0.0916376	-0.107867	-0.0558013	-0.0355579	0.0158828	-0.143341	0.186369	-0.0684211	0.159416	0.194066	0.216134	0.108414	0.098097	-0.129788	-0.189688	-0.220619	-0.210214	-0.171549	-0.121541	-0.0686185	-0.0199986	0.0140709	0.0250985	0.00565778	-0.0479747	-0.123324	-0.189688
YBR289W	SNF5	yes	G2/M	H	no	no_RIBI	no	no RP	-1.53832	-1.37789	-1.9832	-0.21407	0.200102	0.416693	1.32425	1.57799	2.39989	-0.161743	-0.202205	0.0717137	0.433423	0.231399	0.871879	0.2276	0.413019	0.0194896	-0.10181	-0.330935	-0.534674	-0.955679	0.353238	0.297624	0.221963	0.145902	0.0865287	0.060604	0.0795907	0.139096	0.220018	0.296836	0.351218	0.37251	0.353238
YBR290W	BSD2	no	non_periodic	J	no	no_RIBI	no	no RP	0.455477	0.778058	0.376316	0.184231	0.415358	0.137403	-0.271246	-0.3627	-0.238912	0.164338	-0.0245383	0.104657	-0.0437678	0.0828527	-0.242708	0.103407	0.0851346	0.075451	0.00879619	0.110679	0.0581098	-0.0230039	1.24398	1.31734	1.32485	1.28155	1.2087	1.11304	1.00657	0.919176	0.876069	0.895571	0.98417	1.11811	1.24398
YBR291C	CTP1	no	non_periodic	F	no	no_RIBI	no	no RP	0.619807	-0.26073	-0.561937	0.276935	0.305901	0.0386361	-0.342872	0.566631	0.600573	0.102169	0.10067	0.0410623	-0.101395	0.0137081	0.321438	0.326977	0.214022	0.386869	0.299925	0.292889	0.207376	0.374903	0.13007	-0.0154296	-0.0485446	0.0329363	0.18629	0.361855	0.515546	0.617826	0.650652	0.609263	0.499048	0.326776	0.13007
YBR293W		no	non_periodic	A	no	no_RIBI	no	no RP	-1.13746	-0.553665	-0.816774	-0.324189	-0.22456	-0.260855	0.813274	0.329104	0.555919	-0.00443833	0.0126108	-0.0485516	-0.0650246	0.00479389	0.530965	-0.281386	0.287492	0.0207024	0.244756	-0.14575	-0.070639	-0.588395	0.262609	0.35734	0.413108	0.420532	0.383169	0.308502	0.212104	0.118907	0.055889	0.0413901	0.0770704	0.157392	0.262609
YBR294W	SUL1	no	non_periodic	B	no	no_RIBI	no	no RP	-1.08446	-1.05182	-1.23999	-1.26611	-1.14485	-1.84685	-0.181646	-0.093036	-0.606865	0.0721551	-0.0986194	0.166833	0.0684586	0.382457	-0.320801	0.231737	-0.0167716	-0.187861	-0.247851	-0.182202	-0.0148906	0.0227524	-0.212429	-0.0659519	0.0143556	0.0149422	-0.0617021	-0.201523	-0.375067	-0.538587	-0.634689	-0.628653	-0.536951	-0.386665	-0.212429
YBR295W	PCA1	no	non_periodic	J	no	no_RIBI	no	no RP	0.0428742	0.410145	-0.661823	-1.00739	0.0637471	-0.621432	-1.05027	-0.346398	0.0403912	-0.0999862	0.00799989	-0.117242	0.30044	0.19006	0.722061	0.0264002	0.395645	0.0092638	0.117598	-0.18203	-0.155334	-0.552737	0.297351	0.23983	0.19169	0.164489	0.162445	0.186453	0.231961	0.287593	0.337557	0.367642	0.371208	0.346265	0.297351
YBR297W	MAL33	no	non_periodic	F	no	no_RIBI	no	no RP	-0.62335	-0.857544	-1.2492	-0.879794	-1.26118	-0.734359	-0.256444	-0.403638	0.514845	0.00379316	0.166204	0.225482	0.311662	0.141298	0.625086	-0.31802	-0.0665323	-0.306097	0.0328023	-0.397573	-0.14073	-0.648297	0.70623	0.858925	0.960871	1.00026	0.984042	0.913005	0.792968	0.649203	0.516258	0.437494	0.44672	0.548501	0.70623
YBR298C	MAL31	no	non_periodic	F	no	no_RIBI	no	no RP	-0.375395	-0.966563	-1.16341	-0.728959	-1.49679	-0.815161	-0.353564	-0.530227	0.348245	0.139422	0.182742	0.123226	-0.0141649	0.065017	0.00509344	-0.468594	-0.442304	-0.242074	-0.15059	-0.172943	-0.047188	-0.0669501	1.77681	1.9129	1.94262	1.88998	1.78658	1.63713	1.4534	1.28209	1.17659	1.18609	1.32776	1.5563	1.77681
YBR299W	MAL32	no	non_periodic	F	no	no_RIBI	no	no RP	-0.180458	-1.08644	-1.00359	-0.509441	-1.18229	-0.765639	-0.328983	-0.0958456	0.237956	0.236318	0.219867	0.289272	0.4633	0.428395	0.229549	0.128621	-0.162725	-0.119137	-0.369842	-0.24238	-0.318674	-0.303531	0.321034	0.375138	0.342801	0.23544	0.0713789	-0.120759	-0.288112	-0.367865	-0.321211	-0.173597	0.0116343	0.189173	0.321034
YBR300C		no	non_periodic	F	no	no_RIBI	no	no RP	-1.36195	-1.66436	-1.28467	-0.950363	-0.816417	-1.15799	0.411589	0.847945	0.126672	0.0670676	-0.100791	0.109195	-0.076012	0.383298	-0.280745	0.234573	0.0415988	-0.147938	-0.233433	-0.0343762	-0.0200375	0.0869545	NA	NA	NA	NA	NA	NA	NA	NA	NA	NA	NA	NA	NA
YCL001W	RER1	no	non_periodic	G	no	no_RIBI	no	no RP	-1.19585	-0.102331	-0.605418	-2.47201	-0.589093	-0.652862	-1.27616	-0.486762	-0.0474441	-0.0700775	0.0435986	0.215073	0.251538	0.198785	0.436947	0.140208	-0.104844	-0.0676932	-0.234436	-0.208112	-0.411488	-0.14149	-1.37087	-1.79893	-2.0662	-2.03978	-1.75239	-1.35029	-0.964811	-0.675019	-0.5102	-0.489541	-0.634233	-0.945312	-1.37087
YCL002C		no	non_periodic	A	no	no_RIBI	no	no RP	-1.05506	-0.21774	-0.760724	0.380529	0.0191729	0.650322	1.43559	0.236913	1.41105	0.018264	0.0984609	0.0489797	-0.0394754	0.0977083	0.441906	-0.242212	0.0358159	-0.0307441	0.0222137	-0.135747	0.0269539	-0.0244079	-0.850919	-0.872391	-0.854532	-0.819182	-0.786254	-0.753688	-0.716011	-0.681338	-0.657377	-0.660275	-0.709022	-0.78756	-0.850919
YCL004W	PGS1	no	non_periodic	C	no	no_RIBI	no	no RP	-0.632892	-0.579886	-0.814366	0.13638	-0.619131	-0.353858	0.769272	-0.0392447	0.460508	-0.0604806	-0.0920099	0.0473754	0.272212	0.112878	0.527894	-0.0307149	0.25385	-0.000763343	0.0203444	-0.129435	-0.200789	-0.599726	0.257395	0.228794	0.217903	0.224498	0.244336	0.272966	0.304697	0.332938	0.349522	0.348469	0.329214	0.295478	0.257395
YCL005W		no	non_periodic	G	no	no_RIBI	no	no RP	-1.19994	-0.963235	-1.01596	-0.189594	0.0411199	0.247705	1.01034	1.00435	1.26366	0.0671001	-0.093009	0.18672	0.173149	0.243257	0.481201	-0.0512496	-0.0280144	-0.118212	-0.0943056	-0.243151	-0.271811	-0.222353	0.747399	0.655752	0.582418	0.552077	0.57171	0.631002	0.709376	0.786631	0.841906	0.865419	0.861051	0.823228	0.747399
YCL005W-A	VMA9	no	non_periodic	J	no	no_RIBI	no	no RP	-0.111469	0.415146	-0.639687	1.76162	2.17101	2.05782	1.87309	1.75586	2.69751	0.019278	-0.195746	0.133376	0.0291894	0.233853	-0.298116	0.302224	-0.131196	-0.108123	-0.328744	-0.211073	-0.153099	0.0410912	-1.32045	-1.37555	-1.46109	-1.58215	-1.7314	-1.8527	-1.87474	-1.78097	-1.60375	-1.42366	-1.3194	-1.29655	-1.32045
YCL007C	CWH36	no	non_periodic	A	no	no_RIBI	no	no RP	-0.0101806	0.741185	0.235689	1.51939	1.56852	1.90252	1.52957	0.827338	1.66684	-0.0205081	-0.0884957	0.199234	0.119742	0.384006	-0.376158	0.283428	0.0514836	-0.240094	-0.264502	-0.340988	-0.165439	0.0958521	NA	NA	NA	NA	NA	NA	NA	NA	NA	NA	NA	NA	NA
YCL008C	STP22	no	non_periodic	D	no	no_RIBI	no	no RP	-0.923211	-1.14527	-0.838836	0.890772	-0.266835	0.161377	1.81398	0.878433	1.00021	0.177209	-0.0929875	0.191199	0.295311	-0.0344097	0.105583	-0.0130953	0.052538	-0.231905	-0.136868	-0.268112	0.023491	-0.142874	0.815835	0.803096	0.753515	0.686518	0.621225	0.569734	0.543675	0.552642	0.592424	0.65146	0.72083	0.784264	0.815835
YCL009C	ILV6	no	non_periodic	D	no	no_RIBI	no	no RP	0.566293	0.163001	0.649645	1.02202	0.708747	0.916344	0.455732	0.545746	0.266699	0.217414	-0.0444247	0.342082	0.397394	0.19906	0.629283	0.20327	0.292209	-0.142202	-0.0316851	-0.241408	-0.0284154	0.415745	-2.31575	-2.41949	-2.40638	-2.31504	-2.19782	-2.06635	-1.92743	-1.81393	-1.74726	-1.76073	-1.89408	-2.11397	-2.31575
YCL010C	SGF29	no	non_periodic	A	no	no_RIBI	no	no RP	-0.12908	0.709259	0.622546	0.779234	0.468503	0.678866	0.908314	-0.240757	0.0563195	0.0709556	-0.0122973	0.0261961	0.0967795	0.0756293	0.320524	-0.0455025	-0.0250279	-0.138484	-0.0996776	-0.162331	0.00113219	-0.0528934	1.88899	1.85505	1.86954	1.93391	2.03449	2.1324	2.18921	2.19778	2.15284	2.07505	2.00641	1.94804	1.88899
YCL012C		no	non_periodic	H	no	no_RIBI	no	no RP	-0.572317	-0.54048	-0.525461	-1.28026	-0.191805	0.0329009	-0.707947	0.348675	0.558362	0.0494408	0.152235	0.0245221	-0.0763934	0.0265138	-0.829412	0.000244304	-0.123939	0.0540445	-0.198775	-0.0547842	-0.184114	0.122725	-0.646696	-0.670453	-0.66508	-0.645951	-0.627152	-0.604801	-0.572785	-0.537934	-0.508488	-0.500775	-0.533002	-0.593546	-0.646696
YCL014W	BUD3	yes	G2/M	F	no	no_RIBI	no	no RP	-0.95376	-1.23361	-2.4609	-0.729633	0.0350901	-0.114596	0.224127	1.2687	2.34631	-2.91815	-0.542827	-0.413642	0.3669	0.262633	1.45992	0.41294	0.859746	0.508856	0.302103	0.00250268	-0.484605	-1.24842	0.587678	0.390254	0.118463	-0.165122	-0.38284	-0.441182	-0.300014	-0.031302	0.25567	0.484318	0.627195	0.668802	0.587678
YCL016C	DCC1	no	non_periodic	B	no	no_RIBI	no	no RP	-1.02982	-0.42261	-1.05326	-0.85636	-0.774909	-1.33955	0.173456	-0.352299	-0.28629	-0.031737	-0.196345	0.00359786	-0.0404456	0.0897145	0.691727	0.311406	0.234632	0.0886701	0.103128	-0.197304	-0.0660732	-0.294394	0.405635	0.292229	0.240724	0.264351	0.348136	0.46401	0.579295	0.667946	0.710342	0.699666	0.641207	0.537331	0.405635
YCL017C	NFS1	no	non_periodic	A	no	no_RIBI	no	no RP	-0.320912	-0.0617528	-0.176546	-0.142008	-0.208425	-0.0870832	0.178904	-0.146672	0.089463	0.0209173	-0.0845036	0.0599632	0.166052	0.00921539	0.549236	0.125909	0.19121	0.0213736	0.0974382	-0.149236	0.0422344	0.00109482	-1.09836	-1.02025	-0.918302	-0.836875	-0.801802	-0.80802	-0.840281	-0.890561	-0.945167	-1.00079	-1.0661	-1.11389	-1.09836
YCL020W		yes	G1/S	F	no	no_RIBI	no	no RP	-0.260365	-1.91368	-1.7492	1.07557	-0.182798	0.547281	1.33594	1.73088	2.29648	0.177673	-0.0804364	0.205019	0.608452	0.340763	0.27098	-0.0591697	0.292513	-0.429377	0.0629545	-0.285552	0.0890843	-0.35624	NA	NA	NA	NA	NA	NA	NA	NA	NA	NA	NA	NA	NA
YCL021W-A		no	non_periodic	D	no	no_RIBI	no	no RP	-1.37269	-1.64681	-1.78035	-1.51608	-3.64615	-0.987609	-0.143388	-1.99934	0.792745	-0.134201	-0.151473	-0.0901998	-0.555275	0.0691725	-0.133557	0.268362	-0.0721445	0.330523	0.165271	0.0488046	-0.320319	0.323535	-1.07605	-1.28988	-1.62979	-2.09725	-2.65776	-3.07278	-2.95528	-2.39176	-1.77375	-1.312	-1.0611	-0.994609	-1.07605
YCL025C	AGP1	no	non_periodic	D	no	no_RIBI	no	no RP	1.32908	0.16422	1.52534	2.21282	1.00373	2.47553	0.883734	0.83951	0.950191	-0.0598878	-0.181597	-0.0752008	0.109516	0.0638147	0.130164	-0.522451	-0.334042	-0.363521	-0.150428	-0.287343	0.0266827	-0.247636	0.345659	0.163618	0.00707903	-0.0739908	-0.0579278	0.0485932	0.20935	0.374821	0.503409	0.570636	0.569824	0.493811	0.345659
YCL026C-B	HBN1	no	non_periodic	C	no	no_RIBI	no	no RP	0.0147729	-2.99136	-2.42335	1.93354	-2.71588	-2.25264	1.91877	0.27548	0.170709	-0.190137	-0.0946909	0.069468	0.425952	0.273155	0.172182	0.217227	-0.109919	-0.313664	-0.472251	-0.41612	-0.48232	-0.402038	-0.398075	-0.678395	-0.98108	-1.22956	-1.33535	-1.22864	-0.949367	-0.622396	-0.343625	-0.167847	-0.119009	-0.199882	-0.398075
YCL028W	RNQ1	no	non_periodic	C	no	no_RIBI	no	no RP	-0.356222	-0.706673	-0.918482	0.492566	-1.2	-0.867997	0.848789	-0.493331	0.0504847	0.067181	-0.0564161	0.0900746	0.308569	0.0630745	0.359796	0.0189489	0.00780795	-0.268622	-0.109358	-0.187864	0.0834768	-0.178226	-1.62882	-1.86699	-2.00823	-2.02135	-1.91776	-1.72078	-1.47883	-1.2604	-1.10846	-1.06047	-1.14997	-1.36262	-1.62882
YCL029C	BIK1	no	non_periodic	C	no	no_RIBI	no	no RP	-0.148188	-0.0195059	-0.0422985	0.289861	-0.371682	-0.265958	0.438048	-0.352176	-0.22366	0.15213	-0.105895	0.183989	0.0264612	-0.0353249	-0.466816	0.194832	0.14807	0.0144851	0.0300215	0.155159	0.160528	0.115356	0.551152	0.628528	0.687347	0.71664	0.716842	0.686891	0.629858	0.560093	0.493602	0.449093	0.442851	0.480611	0.551152
YCL030C	HIS4	yes	G2/M	D	no	no_RIBI	no	no RP	1.28362	0.56155	1.36809	1.93546	0.790862	1.8414	0.651838	0.229312	0.473311	0.0589461	-0.084981	-0.131864	-0.00913278	-0.0673262	0.663963	0.222026	0.36482	0.0324097	0.221348	-0.0746541	0.0635867	-0.359502	-0.633305	-0.306118	-0.0814807	0.0150828	-0.0142168	-0.160903	-0.41099	-0.735625	-1.05947	-1.25468	-1.22537	-0.98288	-0.633305
YCL031C	RRP7	no	non_periodic	J	yes	RIBOSOME BIOGENESIS	no	no RP	0.188833	0.936271	0.168785	0.731595	0.948896	1.02287	0.542762	0.0126249	0.854086	0.168402	-0.124185	0.102142	-0.0512448	0.0864236	-0.149576	0.189708	0.201139	0.340679	0.292099	0.371579	0.114138	0.118876	0.508055	0.44264	0.386556	0.356213	0.357966	0.38961	0.441894	0.501555	0.551576	0.579832	0.584041	0.56038	0.508055
YCL032W	STE50	no	non_periodic	E	no	no_RIBI	no	no RP	-0.189542	-0.268522	-0.274343	-1.32853	-1.49979	-0.930543	-1.13898	-1.23127	-0.6562	0.0590921	-0.11203	0.00734494	-0.138743	-0.0405411	0.0665504	0.292343	0.155765	0.208443	0.153879	0.152751	-0.034312	-0.0197333	0.623766	0.61238	0.588052	0.560421	0.538024	0.524036	0.520474	0.529895	0.548222	0.570423	0.595385	0.616947	0.623766
YCL033C		no	non_periodic	B	no	no_RIBI	no	no RP	-0.13962	-0.173013	-0.05718	0.435367	-0.621007	-1.24571	0.574987	-0.447994	-1.18853	0.202451	0.0171004	0.238358	-0.132257	0.0456325	-0.535571	0.22864	-0.321106	0.0155448	-0.324458	-0.223604	-0.351173	0.555795	-2.31942	-1.82898	-1.35055	-1.00632	-0.823497	-0.786454	-0.881432	-1.10954	-1.46333	-1.91763	-2.37763	-2.56971	-2.31942
YCL034W	LSB5	yes	G2/M	J	no	no_RIBI	no	no RP	-0.0256423	0.332641	-0.171564	0.0414081	0.56588	0.0674064	0.0670504	0.233239	0.23897	-0.189687	-0.310722	0.0521955	0.190214	0.185375	1.03481	0.473083	0.217087	0.0555067	-0.109412	-0.26345	-0.354127	-0.33096	0.334413	0.2172	0.137434	0.11776	0.158269	0.2452	0.353546	0.455037	0.524705	0.548043	0.52299	0.448236	0.334413
YCL035C	GRX1	no	non_periodic	C	no	no_RIBI	no	no RP	0.856865	0.68415	0.498248	0.914035	0.410314	0.459451	0.0571704	-0.273836	-0.0387969	0.0983238	0.0124953	0.10033	-0.111472	0.229305	-0.561327	0.394297	-0.25675	0.118659	-0.455184	0.00600382	-0.413908	0.293561	-1.2684	-0.912104	-0.575659	-0.342141	-0.232307	-0.239669	-0.35562	-0.572478	-0.866559	-1.18702	-1.44317	-1.4888	-1.2684
YCL036W	GFD2	no	non_periodic	I	no	no_RIBI	no	no RP	0.426696	0.669281	0.493692	-0.0338291	0.591892	-0.281407	-0.460525	-0.0773895	-0.775099	-1.97718	-0.344904	-0.0418817	0.112215	0.106502	1.16737	0.790187	0.757535	0.403504	0.450747	0.088786	0.178389	0.00381322	1.05519	1.03756	0.905204	0.693682	0.441688	0.198019	0.0455252	0.0598155	0.235082	0.487241	0.740337	0.946715	1.05519
YCL037C	SRO9	no	G2/M	A	yes	RIBOSOME BIOGENESIS	no	no RP	0.689338	0.906989	0.989311	1.27659	1.24107	1.00783	0.587249	0.334082	0.0185198	0.0458499	-0.113115	-0.0997855	0.0319512	-0.0154852	-0.302909	0.0779167	0.0984493	-0.112277	-0.0675506	-0.0397077	-0.046862	-0.295758	-0.768095	-0.771774	-0.781197	-0.807647	-0.854959	-0.90219	-0.921329	-0.903792	-0.852282	-0.793391	-0.763767	-0.763187	-0.768095
YCL038C	AUT4	no	non_periodic	H	no	no_RIBI	no	no RP	-1.27064	-0.663898	-1.21221	-2.50828	-0.709228	-1.31722	-1.23764	-0.04533	-0.105012	-0.2237	-0.239746	-0.426546	-0.208912	0.0304932	0.768805	-0.0347767	0.283396	0.164902	0.343819	-0.0949211	0.0233004	-0.778808	0.236042	-0.000272192	-0.368969	-0.828425	-1.29258	-1.53824	-1.35129	-0.87416	-0.375684	0.0039391	0.233515	0.314342	0.236042
YCL040W	GLK1	yes	G1	E	no	no_RIBI	no	no RP	2.74205	2.17197	1.70459	-0.0364533	-0.444443	0.780176	-2.7785	-2.61641	-0.924414	0.077994	-0.0229038	0.211714	0.169122	0.0876766	0.0504578	-0.327459	-0.655861	-0.650567	-0.572901	-0.596637	-0.279323	0.17554	-1.15603	-0.994121	-0.761849	-0.551766	-0.411455	-0.348544	-0.360602	-0.445926	-0.5936	-0.787083	-1.00147	-1.15802	-1.15603
YCL043C	PDI1	no	non_periodic	J	no	no_RIBI	no	no RP	1.31945	1.5842	1.02015	0.996982	1.32569	1.00016	-0.322465	-0.25851	-0.019982	0.0743017	-0.0652329	0.214989	0.20531	0.328839	0.328847	0.293854	0.116863	-0.271391	-0.203633	-0.188073	-0.151368	0.303983	-1.62496	-1.62707	-1.64686	-1.70542	-1.81044	-1.92119	-1.97743	-1.95297	-1.84905	-1.72141	-1.64618	-1.6276	-1.62496
YCL044C		no	non_periodic	F	no	no_RIBI	no	no RP	-0.112889	-0.322542	-0.0854519	0.16323	0.359018	0.0632601	0.276119	0.68156	0.148712	0.167293	0.00833771	0.0797415	0.324981	0.0605951	0.186532	0.0373992	0.0717997	-0.115906	-0.139426	-0.183002	-0.161015	-0.185179	0.205029	0.122027	0.0848749	0.0998385	0.156225	0.238034	0.324883	0.396448	0.435469	0.432501	0.387593	0.305311	0.205029
YCL046W		no	non_periodic	A	no	no_RIBI	no	no RP	0.278794	1.15184	1.12945	1.59304	1.417	1.58968	1.31424	0.265159	0.460227	0.150393	-0.111422	0.259753	0.0601457	0.231657	-0.00804232	0.0998053	-0.0177303	-0.434742	-0.216243	-0.370445	0.130046	-0.277534	NA	NA	NA	NA	NA	NA	NA	NA	NA	NA	NA	NA	NA
YCL048W		no	non_periodic	E	no	no_RIBI	no	no RP	-0.307423	-1.35787	-0.722405	-0.603482	-0.804058	-0.313844	-0.296059	0.553809	0.408561	0.0411555	-0.127206	0.217555	0.116579	0.375648	-0.250471	0.159044	-0.0230536	-0.228471	-0.362502	-0.187975	-0.0392007	0.13749	-1.60454	-1.37941	-1.03952	-0.730074	-0.516845	-0.407556	-0.399292	-0.493077	-0.683176	-0.959044	-1.29403	-1.56897	-1.60454
YCL049C		no	non_periodic	B	no	no_RIBI	no	no RP	-0.191614	-0.259501	-0.312718	-0.00595165	-0.251741	-0.481386	0.185663	0.00776007	-0.168668	0.116763	-0.0927097	0.0598495	-0.0772658	0.0132882	-0.022836	0.105795	0.0108238	0.0708406	0.0374272	0.0100385	0.0642412	0.141163	-0.523283	-0.530582	-0.553331	-0.596325	-0.657858	-0.715526	-0.740381	-0.721789	-0.663349	-0.592697	-0.545875	-0.527438	-0.523283
YCL050C	APA1	no	non_periodic	J	no	no_RIBI	no	no RP	0.286292	0.818556	0.169676	0.031166	0.668168	0.0898753	-0.255126	-0.150388	-0.0798011	0.118189	-0.0218653	0.213044	0.112085	0.126084	0.10307	0.0501055	0.0289079	-0.0758473	-0.045674	-0.137397	-0.212312	-0.053256	-1.4885	-1.46164	-1.28776	-1.06424	-0.869104	-0.727781	-0.648351	-0.641821	-0.71028	-0.857163	-1.08472	-1.33649	-1.4885
YCL051W	LRE1	no	non_periodic	E	no	no_RIBI	no	no RP	0.601531	0.444415	0.483809	-0.960954	-0.532041	-0.306768	-1.56248	-0.976456	-0.790577	0.129341	0.00602669	0.126976	0.196062	0.0364662	0.01783	-0.187735	-0.189332	-0.129296	-0.197996	-0.13823	-0.105869	0.00545313	0.117286	-0.00974233	-0.121959	-0.189908	-0.199116	-0.144199	-0.0381119	0.0868392	0.1963	0.262791	0.272354	0.220944	0.117286
YCL052C	PBN1	no	non_periodic	E	no	no_RIBI	no	no RP	-0.384326	-0.494947	-0.630617	-0.175381	-0.451648	0.254142	0.208945	0.0432989	0.884759	0.0829537	-0.0761343	0.0243188	-0.275732	-0.0867046	-0.176004	-0.0909479	-0.263882	0.114524	0.0421074	0.0604815	0.0062547	0.19968	-0.0727086	0.0794786	0.220635	0.313786	0.347585	0.321324	0.240633	0.120981	-0.0126058	-0.127314	-0.19276	-0.177477	-0.0727086
YCL054W	SPB1	no	non_periodic	A	yes	RIBOSOME BIOGENESIS	no	no RP	0.00040573	1.28008	0.6067	0.112864	0.45579	0.0742719	0.112458	-0.824294	-0.532429	-0.0779767	-0.0375006	0.0257032	0.119863	0.100939	0.430644	0.385043	0.419485	0.316381	0.391321	0.361767	0.133535	-0.00900344	0.423069	0.329051	0.310709	0.368053	0.475247	0.598805	0.706029	0.77553	0.79251	0.755296	0.673833	0.554882	0.423069
YCL055W	KAR4	yes	G1	C	no	no_RIBI	no	no RP	1.12574	-0.0286753	-0.731696	2.66591	0.723249	0.219006	1.54017	0.751924	0.950702	0.302256	0.209378	0.384917	0.104086	0.123332	0.0010196	-0.192666	-0.43765	-0.409142	-0.15357	-0.0610576	0.1167	0.103341	-0.191172	-0.172096	-0.134333	-0.0964774	-0.0712674	-0.0597562	-0.0588721	-0.0673257	-0.0833521	-0.108212	-0.1445	-0.179704	-0.191172
YCL056C		no	non_periodic	C	no	no_RIBI	no	no RP	-0.643433	-1.09303	-1.03477	1.36311	0.225018	0.350313	2.00654	1.31805	1.38508	0.0624655	0.14989	-0.126118	-0.111626	0.0779452	-0.988889	-0.0642236	-0.435325	0.0508043	-0.259024	0.219867	0.0342855	0.370161	-0.0123168	-0.174857	-0.352073	-0.500799	-0.58232	-0.560439	-0.433402	-0.249208	-0.0665066	0.0661559	0.122445	0.0947711	-0.0123168
YCL057W	PRD1	no	non_periodic	A	no	no_RIBI	no	no RP	-0.694252	0.212259	-0.800038	0.271179	0.191851	0.0165216	0.965431	-0.0204075	0.816559	-0.148113	-0.0646758	-0.14744	0.0399287	-0.0252289	0.469798	-0.0545174	0.181081	-0.0183047	0.0844578	-0.0725628	-0.0858647	-0.106948	-1.1378	-1.05631	-0.938398	-0.835304	-0.778067	-0.765336	-0.785718	-0.834313	-0.899345	-0.976069	-1.06806	-1.14044	-1.1378
YCL058C	FYV5	no	non_periodic	J	no	no_RIBI	no	no RP	-0.431599	-0.183352	-0.598477	1.0296	1.37563	1.18339	1.4612	1.55898	1.78187	-0.0396157	-0.0925079	0.0792915	-0.0612025	0.230934	-0.625456	0.256263	-0.0939308	-0.161722	-0.482103	-0.134859	-0.0560605	0.368472	-2.07398	-1.7487	-1.28742	-0.887668	-0.619999	-0.48377	-0.471135	-0.583597	-0.819908	-1.17801	-1.63528	-2.02718	-2.07398
YCL059C	KRR1	no	uncertain	A	yes	RIBOSOME BIOGENESIS	no	no RP	-0.797482	-0.309921	-0.624605	-0.0618987	0.146541	-0.270377	0.735583	0.456462	0.354229	0.086583	-0.0797236	0.0057162	-0.21338	-0.0333582	-0.158247	0.361009	0.422725	0.434907	0.378606	0.426123	0.33599	0.211012	-1.17727	-1.31261	-1.26536	-1.08367	-0.856802	-0.640783	-0.469559	-0.3706	-0.35764	-0.442457	-0.636301	-0.913099	-1.17727
YCL061C	MRC1	yes	G1/S	D	no	no_RIBI	no	no RP	-0.423189	-0.707493	-0.0580295	-1.0354	-4.17362	-1.07321	-0.612209	-3.46612	-1.01518	0.61317	2.93624	0.651845	0.696502	0.0852424	-0.588423	-0.626494	-0.990951	-3.56973	-0.908513	-0.436842	0.0817222	0.513596	-2.07252	-1.12839	-0.0848485	0.639186	1.08767	1.32389	1.36932	1.23326	0.900594	0.335886	-0.540139	-1.68007	-2.07252
YCL063W	VAC17	yes	G2/M	G	no	no_RIBI	no	no RP	-1.13777	-0.65507	-0.571296	-0.371979	0.55648	0.113596	0.765789	1.21155	0.684892	-3.97384	-3.21442	-0.138169	0.211841	0.464964	1.30736	0.639913	0.900346	0.585768	0.570025	0.273635	-0.108666	-0.75139	0.714356	0.620165	0.468127	0.298576	0.152699	0.0732306	0.093093	0.206094	0.368264	0.527581	0.653632	0.724517	0.714356
YCL075W		no	non_periodic	C	no	no_RIBI	no	no RP	-0.0855732	-2.40691	-1.00809	1.2585	-1.65014	-3.02733	1.34407	0.756767	-2.01924	0.511072	3.05256	0.585558	0.782379	0.405789	0.72854	-0.0611936	0.209931	-0.191276	-0.0674492	-0.230911	-0.295687	-0.359215	NA	NA	NA	NA	NA	NA	NA	NA	NA	NA	NA	NA	NA
YCR002C	CDC10	yes	M	J	no	no_RIBI	no	no RP	-0.303065	0.224066	0.0730902	-0.479113	-0.00675088	-0.269811	-0.176048	-0.230817	-0.342902	-0.213435	-0.154785	-0.00414274	-0.140184	0.0531707	0.7659	0.301921	0.387131	0.48897	0.39383	0.232734	-0.0745039	-0.0702786	-0.735233	-0.790266	-0.842644	-0.892957	-0.939393	-0.958749	-0.928894	-0.856906	-0.763227	-0.685013	-0.659457	-0.685333	-0.735233
YCR003W	MRPL32	no	uncertain	D	no	no_RIBI	no	no RP	-0.554637	-0.139125	-0.551863	-0.0823854	-0.597673	-0.16143	0.472252	-0.458548	0.390433	-0.0619925	-0.257165	-0.261843	-0.363643	0.0709228	-0.589205	0.396075	-0.0667624	0.281704	-0.0667599	0.362752	0.0318877	0.153952	1.02987	0.995393	0.954321	0.925064	0.918698	0.930723	0.951565	0.977077	0.998101	1.01288	1.03008	1.04184	1.02987
YCR004C	YCP4	no	non_periodic	E	no	no_RIBI	no	no RP	0.511988	0.281907	-0.0485359	-0.204006	-0.245024	0.353726	-0.715994	-0.526931	0.402262	-0.0902541	-0.183821	-0.0296514	-0.14815	-0.0590329	0.164788	0.209651	-0.0886995	0.0854351	-0.140427	-0.0435107	-0.0485337	0.199918	-1.78313	-1.36313	-1.02008	-0.813797	-0.756401	-0.834794	-1.03429	-1.34563	-1.72792	-2.08486	-2.26619	-2.14516	-1.78313
YCR005C	CIT2	yes	G1	D	no	no_RIBI	no	no RP	3.17043	2.97138	3.71437	2.97659	2.45997	3.23293	-0.193832	-0.511406	-0.481447	0.27298	0.252404	0.274289	0.171495	0.21596	-0.165847	-0.249124	-0.129854	-0.126069	-0.154867	-0.276129	-0.277874	-0.562464	-0.123309	0.0690584	0.235133	0.336601	0.364852	0.321102	0.21266	0.0581963	-0.110144	-0.24791	-0.313677	-0.271527	-0.123309
YCR006C		no	non_periodic	D	no	no_RIBI	no	no RP	-1.2106	-0.816725	-1.24173	-0.393956	-1.31948	-0.879932	0.816645	-0.502756	0.361799	-0.0619912	-0.177961	-0.119973	-0.0615215	-0.0318089	0.39856	0.182529	0.127776	-0.0541475	0.140057	0.01959	-0.012584	-0.279135	NA	NA	NA	NA	NA	NA	NA	NA	NA	NA	NA	NA	NA
YCR007C		no	uncertain	D	no	no_RIBI	no	no RP	-0.280263	-0.26636	-0.822768	-0.511394	-1.20353	-0.424025	-0.231131	-0.937172	0.398743	0.157161	-0.00572261	0.275058	0.242071	0.344328	0.296678	-0.0309105	0.0696818	0.111355	-0.0836721	-0.275075	-0.124038	-0.187228	1.12142	1.25301	1.32529	1.33811	1.30548	1.22763	1.10883	0.976116	0.862374	0.808045	0.844499	0.965423	1.12142
YCR008W	SAT4	no	non_periodic	A	no	no_RIBI	no	no RP	0.171662	0.671579	0.358168	0.380055	0.380163	0.319291	0.208393	-0.291416	-0.0388771	-0.129507	-0.102298	-0.00626972	0.433758	0.21287	0.615711	0.13852	0.223973	0.218836	0.0577476	-0.0533653	-0.166977	-0.348926	0.118789	0.0217215	-0.0935145	-0.200137	-0.274555	-0.290481	-0.23467	-0.125133	0.00264088	0.109425	0.169162	0.17234	0.118789
YCR009C	RVS161	no	uncertain	C	no	no_RIBI	no	no RP	1.6642	1.76814	1.89844	1.0748	-1.19358	-0.711306	-0.589401	-2.96172	-2.60975	0.0344181	0.0980362	0.108263	0.101253	0.110271	-0.19778	0.0193658	-0.302803	-0.0785306	-0.246997	-0.0778613	-0.259426	-0.127289	-0.891734	-0.80393	-0.696228	-0.611788	-0.574423	-0.580888	-0.618454	-0.678256	-0.745231	-0.811317	-0.878338	-0.918531	-0.891734
YCR012W	PGK1	no	non_periodic	C	no	no_RIBI	no	no RP	2.94185	2.89992	2.52336	2.84102	2.49224	2.69988	-0.10083	-0.407685	0.176524	0.0166673	-0.102939	0.142007	-0.0170209	0.25044	0.297069	0.29581	0.102521	-0.184044	-0.0906292	-0.0144355	-0.0169812	0.525819	-2.2971	-2.52691	-2.61667	-2.55918	-2.39946	-2.17569	-1.93204	-1.72923	-1.60198	-1.5877	-1.72717	-1.9964	-2.2971
YCR013C		no	non_periodic	J	no	no_RIBI	no	no RP	3.21324	3.40941	2.67809	2.48913	2.339	2.56557	-0.724115	-1.07041	-0.11252	0.0444275	-0.173618	0.180052	-0.0968015	0.206097	-0.485971	0.231712	0.0990712	-0.228169	-0.282695	-0.206411	-0.11004	0.0392697	NA	NA	NA	NA	NA	NA	NA	NA	NA	NA	NA	NA	NA
YCR014C	POL4	no	non_periodic	A	no	no_RIBI	no	no RP	-0.518348	-0.353298	0.21173	0.1069	-0.215457	0.0407133	0.625248	0.137841	-0.171017	-0.112749	-0.060933	-0.111661	-0.123301	0.0337145	0.0697309	0.16617	0.155648	0.252689	0.180374	0.130113	-0.161973	-0.24258	1.44784	1.09899	0.824464	0.760672	0.925478	1.21638	1.51118	1.74114	1.87259	1.90718	1.86707	1.72499	1.44784
YCR016W		no	non_periodic	H	no	no_RIBI	no	no RP	-0.343003	-0.463575	-0.0457868	-0.626038	0.0350244	-0.546404	-0.283034	0.498599	-0.500617	0.0560476	-0.0164996	-0.108735	-0.15297	0.00804646	-0.483858	0.471815	0.445297	0.47675	0.453403	0.640531	0.367984	0.211469	0.847889	0.760757	0.668086	0.601346	0.579301	0.603766	0.663925	0.742703	0.816428	0.869435	0.900392	0.898251	0.847889
YCR017C	CWH43	no	non_periodic	E	no	no_RIBI	no	no RP	-0.185588	-0.768566	-0.115982	0.264477	0.664371	0.39287	0.450065	1.43294	0.508853	-0.109232	0.0382409	-0.0820854	0.156178	0.101724	0.532744	-0.272432	0.118907	-0.159973	0.037003	-0.160351	-0.0122801	-0.414816	-0.364087	-0.238515	-0.189748	-0.227044	-0.346762	-0.528485	-0.729155	-0.889299	-0.94036	-0.864594	-0.714886	-0.537051	-0.364087
YCR019W	MAK32	no	non_periodic	D	no	no_RIBI	no	no RP	-1.33119	-1.30502	-1.28985	-0.278561	-2.09655	-1.27054	1.05263	-0.79153	0.0193105	0.0319658	-0.0153645	-0.00701174	-0.203911	0.00994497	0.202157	0.179447	0.135061	0.211323	0.112598	0.0105684	0.0358283	-0.00566635	0.760227	0.768681	0.796747	0.837178	0.882571	0.919073	0.933541	0.924641	0.891916	0.845064	0.802831	0.77348	0.760227
YCR020C	PET18	no	non_periodic	A	no	no_RIBI	no	no RP	-1.24413	-0.921522	-1.27449	-0.416995	-0.541896	-0.584214	0.827137	0.379627	0.690279	0.0218245	-0.0953813	0.0691343	0.0908654	0.347423	-0.198121	0.266047	-0.0454894	-0.216958	-0.205343	-0.1852	0.0149626	0.135125	0.743044	0.6694	0.629425	0.636216	0.685558	0.758946	0.832725	0.89029	0.916686	0.909115	0.877421	0.821172	0.743044
YCR020C-A	MAK31	no	non_periodic	D	no	no_RIBI	no	no RP	0.00679073	0.187251	0.0980749	0.183857	-1.29126	0.492826	0.177067	-1.47851	0.394752	0.0985281	0.0799418	-0.128149	-0.444231	0.121653	-0.153941	0.0223053	-0.018378	0.402328	0.0571577	0.36654	0.096696	0.0037381	-0.84561	-1.09512	-1.1691	-1.0507	-0.8154	-0.545813	-0.305057	-0.137413	-0.0648805	-0.101463	-0.258574	-0.528118	-0.84561
YCR021C	HSP30	no	non_periodic	F	no	no_RIBI	no	no RP	3.04875	2.27764	2.62394	-1.08647	-0.784108	-0.77801	-4.13522	-3.06175	-3.40195	-0.318718	-0.570918	-0.301434	-0.838704	-0.237327	-0.703152	-0.00499238	-0.121874	0.130605	-0.0681246	-0.059171	-0.233317	-0.93281	1.01888	0.985561	0.879505	0.734799	0.586645	0.467093	0.412584	0.445899	0.552966	0.69583	0.843551	0.96511	1.01888
YCR022C		no	non_periodic	A	no	no_RIBI	no	no RP	-2.37157	-1.58153	-1.39923	-0.872226	-0.77405	-0.584876	1.49934	0.807484	0.814353	0.0840054	0.00312326	0.191635	0.333304	0.277304	-0.356312	-0.0165367	-0.08354	-0.359341	-0.28296	-0.220086	0.0402311	-0.278124	NA	NA	NA	NA	NA	NA	NA	NA	NA	NA	NA	NA	NA
YCR023C		no	non_periodic	C	no	no_RIBI	no	no RP	0.566973	0.199306	0.576746	-0.294731	-0.486513	-0.585244	-0.861704	-0.685819	-1.16199	-0.12725	-0.0137434	0.109417	0.319711	0.216175	0.968018	-0.0935452	0.14476	-0.106174	0.01865	-0.372844	-0.485164	-0.706929	0.583711	0.467407	0.229864	-0.0920015	-0.448149	-0.732667	-0.78884	-0.572019	-0.210714	0.138455	0.401996	0.558652	0.583711
YCR024C		no	non_periodic	E	no	no_RIBI	no	no RP	-0.0788035	-0.393219	-0.777497	0.220713	0.633074	1.02796	0.299516	1.02629	1.80546	-0.166013	-0.113347	-0.262132	0.0866635	0.0364579	0.243834	-0.0489188	0.194294	0.166604	0.249006	0.0350229	-0.2282	-0.318494	0.031397	-0.165459	-0.333312	-0.421605	-0.406924	-0.291956	-0.113717	0.0711205	0.216464	0.292814	0.287743	0.196713	0.031397
YCR024C-A	PMP1	no	uncertain	J	no	no_RIBI	no	no RP	-0.173287	1.37205	-0.443259	1.40538	1.96228	2.02946	1.57866	0.590226	2.47272	-0.0282595	-0.163768	-0.11906	-0.34463	0.0206065	-0.311913	0.115341	0.207234	0.3541	0.269229	0.345084	0.112394	0.321828	-0.0725697	-0.0181547	-0.00474573	-0.0370427	-0.10997	-0.206036	-0.296333	-0.352398	-0.353473	-0.304723	-0.232438	-0.151232	-0.0725697
YCR025C		no	non_periodic	A	no	no_RIBI	no	no RP	-2.11552	-1.60481	-1.802	0.544114	-0.208803	-0.206884	2.65963	1.396	1.59512	-0.0093774	0.107875	0.299353	0.596471	0.224181	-0.167679	0.0946029	-0.194773	-0.165465	-0.186876	-0.3596	-0.198972	-0.34082	NA	NA	NA	NA	NA	NA	NA	NA	NA	NA	NA	NA	NA
YCR026C		no	non_periodic	E	no	no_RIBI	no	no RP	0.966222	0.821971	0.937017	-0.283899	-0.0647695	0.0783646	-1.25012	-0.88674	-0.858653	-0.0229325	0.0761149	0.154606	0.331654	0.183825	0.456946	-0.00909699	-0.0866074	-0.222766	-0.201509	-0.318863	-0.22666	-0.596874	1.10498	1.09009	1.05376	1.01484	0.988418	0.974526	0.969829	0.977068	0.99171	1.01332	1.04927	1.08848	1.10498
YCR027C	RHB1	no	non_periodic	C	no	no_RIBI	no	no RP	0.215923	0.0612809	-0.356473	0.0353783	-0.981439	-0.480172	-0.180544	-1.04272	-0.123699	0.0260818	-0.00462504	-0.0566524	0.0712427	0.0156251	0.239533	-0.100786	0.0233491	0.163562	0.207675	0.0975613	0.0762532	0.111809	1.72992	1.77031	1.72835	1.63625	1.52739	1.41283	1.30804	1.246	1.24491	1.31101	1.4436	1.60637	1.72992
YCR028C	FEN2	no	non_periodic	F	no	no_RIBI	no	no RP	-1.23317	-2.61761	-2.91362	-1.18295	0.0861002	0.173224	0.0502286	2.70371	3.08685	-0.126801	-0.0401002	-0.212261	-0.0616473	0.0125274	0.63491	-0.0637566	0.232571	0.11965	0.229805	0.0271625	0.0482396	-0.208248	-0.233142	-0.176024	-0.0799635	0.0163202	0.0878092	0.125283	0.125878	0.0908213	0.0261662	-0.0584364	-0.150876	-0.222156	-0.233142
YCR028C-A	RIM1	no	non_periodic	A	no	no_RIBI	no	no RP	-2.0537	-1.41358	-1.33415	-0.62475	-0.243049	-0.38359	1.42895	1.17053	0.950564	-0.121174	0.0741281	-0.0390768	-0.17169	0.142795	0.203051	0.150816	-0.113377	0.246359	0.0572143	0.103351	-0.255973	0.0116267	-1.94022	-1.8382	-1.6671	-1.50591	-1.40448	-1.36254	-1.36653	-1.41598	-1.50016	-1.6173	-1.77398	-1.91321	-1.94022
YCR031C	RPS14A	no	non_periodic	G	no	no_RIBI	yes	RPS	1.52235	1.82042	1.8276	1.86825	2.25711	2.55121	0.345904	0.43669	0.723605	0.00276756	-0.0767531	0.0237623	-0.141086	0.15513	0.589103	0.130078	0.31387	-0.00579902	0.111939	0.170625	-0.0565259	0.292877	-1.75472	-1.79196	-1.7803	-1.75044	-1.72832	-1.70103	-1.65102	-1.59022	-1.53172	-1.50775	-1.55899	-1.66437	-1.75472
YCR032W	BPH1	no	non_periodic	F	no	no_RIBI	no	no RP	-0.555043	-0.822705	-1.09063	-0.483488	-0.483242	-0.248211	0.0715551	0.339463	0.842416	-0.0762327	-0.0774475	-0.233549	-0.164269	-0.0551026	0.178527	-0.25778	0.33337	0.0382997	0.300722	0.0775033	0.0507981	-0.379501	0.929805	1.0491	1.14839	1.21042	1.23581	1.21718	1.14968	1.04789	0.931253	0.833508	0.794267	0.831425	0.929805
YCR033W	SNT1	yes	G2/M	A	no	no_RIBI	no	no RP	0.63017	1.89124	1.4067	0.670859	0.722419	0.154449	0.0406886	-1.16882	-1.25225	-0.218188	-0.150579	-0.000276608	0.457755	0.107352	0.624128	0.194259	0.360777	0.0389105	0.0797703	-0.0648283	-0.258655	-0.59285	0.450753	0.375798	0.315202	0.286078	0.293717	0.334625	0.397355	0.465692	0.520709	0.549166	0.548187	0.514689	0.450753
YCR034W	FEN1	yes	S/G2	A	no	no_RIBI	no	no RP	-1.02309	-0.0561196	-0.455649	0.605409	0.721952	0.493195	1.6285	0.778072	0.948845	0.0333664	0.0484537	0.245228	0.251345	0.285443	0.530072	-0.0363947	0.244762	-0.111181	0.0589232	-0.198723	-0.135677	-0.271725	-0.839453	-1.19669	-1.68502	-2.2687	-2.79208	-2.84474	-2.31975	-1.64943	-1.10016	-0.745542	-0.596039	-0.633819	-0.839453
YCR035C	RRP43	no	non_periodic	J	no	no_RIBI	no	no RP	0.782251	0.872047	0.110756	0.814429	1.03119	0.808477	0.032177	0.159146	0.697721	-0.0611225	-0.115094	-0.0306485	-0.164286	0.0561828	0.353261	0.359424	0.278856	0.393463	0.367063	0.259583	0.113438	-0.18039	0.138074	0.0798947	0.018655	-0.0323234	-0.0637236	-0.0646885	-0.0298042	0.0319295	0.102207	0.158684	0.185231	0.177111	0.138074
YCR036W	RBK1	no	non_periodic	J	no	no_RIBI	no	no RP	0.622206	0.804869	-0.123082	0.363775	0.678989	0.635689	-0.25843	-0.12588	0.75877	-0.12941	-0.0723458	-0.167161	-0.240127	0.0985616	0.348404	0.358526	0.134264	0.249419	0.147926	0.0241691	-0.181484	-0.063345	-0.300206	-0.324385	-0.327361	-0.317852	-0.304757	-0.285781	-0.257726	-0.226413	-0.199858	-0.191125	-0.212813	-0.2573	-0.300206
YCR037C	PHO87	yes	M	J	no	no_RIBI	no	no RP	-0.274228	0.157978	-0.470152	0.498838	0.82883	0.408193	0.773065	0.670852	0.878345	-0.0934736	-0.0896366	-0.146598	-0.064992	-0.0205312	0.330365	0.0514527	0.254503	0.164976	0.190808	0.0353016	0.101682	-0.260233	0.992034	0.921451	0.840882	0.779871	0.75679	0.772215	0.81647	0.877668	0.936678	0.981987	1.01556	1.02552	0.992034
YCR038C	BUD5	no	uncertain	D	no	no_RIBI	no	no RP	-0.963422	-1.06892	-1.40313	-1.14012	-1.70588	-1.06116	-0.176694	-0.636969	0.341969	-0.0667307	-0.14726	-0.108726	0.0582594	0.016389	0.298471	0.0968303	0.214531	0.000331717	-0.0178588	-0.0346878	-0.00229256	-0.569112	0.57832	0.448207	0.263617	0.0709153	-0.0813562	-0.141164	-0.0780441	0.0824732	0.278828	0.452073	0.572249	0.621003	0.57832
YCR042C	TSM1	no	uncertain	E	no	no_RIBI	no	no RP	-0.8707	-1.79987	-1.23903	-0.170255	-0.436341	-0.0375684	0.700445	1.36353	1.20146	0.0660895	-0.106841	-0.525644	-0.972828	-6.42154	-1.37751	-0.361602	0.38636	0.533535	0.968622	0.848538	0.853514	0.272925	0.667098	0.848683	1.00031	1.09336	1.12702	1.09641	0.999328	0.853075	0.684584	0.540296	0.474292	0.52106	0.667098
YCR043C		no	non_periodic	D	no	no_RIBI	no	no RP	-1.08284	-0.888379	-0.714601	0.315679	-0.853613	0.014011	1.39852	0.0347655	0.728612	-0.139215	-0.0929768	-0.0600854	0.0373767	0.201791	0.752059	0.377892	0.318371	0.388561	0.305194	0.142185	-0.163855	-0.0782895	-0.803608	-0.891343	-0.947633	-0.971741	-0.96872	-0.928486	-0.847844	-0.749343	-0.658631	-0.607729	-0.625191	-0.703337	-0.803608
YCR044C	PER1	no	non_periodic	A	no	no_RIBI	no	no RP	-0.514672	-0.112174	-0.117422	0.466591	0.66283	0.172977	0.981263	0.775004	0.290399	0.0555615	0.0632353	0.0528646	-0.0279296	-0.0650961	0.0939696	-0.362428	-0.25202	-0.0663853	-0.174847	-0.107276	-0.000775034	0.282469	-0.352558	-0.385012	-0.479773	-0.626823	-0.807269	-0.970535	-1.04495	-0.992708	-0.832071	-0.637119	-0.480901	-0.385725	-0.352558
YCR045C		no	non_periodic	C	no	no_RIBI	no	no RP	-0.370896	-0.269373	-0.281486	1.12932	0.269584	0.276761	1.50022	0.538957	0.558247	0.006201	-0.176768	0.158749	0.133346	0.401693	-0.282764	0.303197	-0.0168765	-0.266112	-0.33521	-0.238963	0.00907228	0.0522209	-1.36468	-1.31204	-1.09857	-0.840414	-0.621931	-0.470236	-0.394109	-0.402233	-0.49548	-0.673795	-0.933145	-1.20952	-1.36468
YCR046C	IMG1	no	non_periodic	B	no	no_RIBI	no	no RP	0.0502233	0.276405	-0.0609117	0.986556	0.841611	0.741309	0.936333	0.565206	0.80222	-0.0869788	-0.24509	0.00703865	0.156672	-0.0519573	0.322536	0.460155	-0.0350176	0.127459	-0.253331	-0.172328	0.0154115	0.485775	-0.324217	-0.303298	-0.24623	-0.180708	-0.127814	-0.0936591	-0.0792858	-0.0864948	-0.114208	-0.161879	-0.228629	-0.294449	-0.324217
YCR047C	BUD23	no	non_periodic	A	no	no_RIBI	no	no RP	-0.467007	-0.155102	-0.328199	0.0936574	0.322799	0.0659542	0.560664	0.477901	0.394154	0.0675272	-0.252146	0.0473915	0.000296864	0.117355	0.355571	0.801232	0.294053	0.41476	0.0245936	0.244467	0.143994	0.67347	-0.10911	-0.165104	-0.214586	-0.250555	-0.269454	-0.26177	-0.222171	-0.160743	-0.0948224	-0.0469339	-0.0352424	-0.0603892	-0.10911
YCR048W	ARE1	no	non_periodic	J	no	no_RIBI	no	no RP	-0.613148	-0.369595	-0.503058	-0.250831	0.0647397	-0.207033	0.362318	0.434334	0.296025	0.0778873	-0.0693891	0.100181	0.253055	0.0497911	0.508671	0.18622	0.178183	-0.0353877	-0.063817	-0.268814	1.79729e-05	0.187367	-0.226975	-0.251242	-0.282284	-0.31931	-0.35915	-0.386465	-0.384529	-0.351793	-0.297263	-0.243368	-0.214236	-0.212421	-0.226975
YCR049C		no	non_periodic	A	no	no_RIBI	no	no RP	-1.85586	-0.842049	-0.599899	-0.991445	0.0441804	-0.709719	0.864418	0.886229	-0.10982	0.059724	-0.185974	0.197064	0.090535	0.272696	-0.589648	0.270925	-0.0947588	-0.234023	-0.370323	-0.270306	-0.0491913	0.102184	NA	NA	NA	NA	NA	NA	NA	NA	NA	NA	NA	NA	NA
YCR052W	RSC6	no	non_periodic	A	no	no_RIBI	no	no RP	0.0783662	0.400159	0.0742356	0.263932	-0.0801531	0.0697482	0.185566	-0.480312	-0.0044874	0.06561	-0.038429	0.161404	0.293413	0.106653	0.418726	0.165771	0.197844	-0.0830876	-0.0644069	-0.14192	-0.103121	0.0290948	-0.0571616	-0.0816347	-0.0904674	-0.0877067	-0.0786122	-0.0620039	-0.036727	-0.00789654	0.0166311	0.0260791	0.011783	-0.0214404	-0.0571616
YCR053W	THR4	no	non_periodic	A	no	no_RIBI	no	no RP	0.291272	0.669735	0.766496	0.997197	0.733654	0.898967	0.705926	0.0639189	0.132471	0.103446	-0.0679931	0.157903	0.165194	0.17555	0.308027	0.0375844	0.160143	-0.0969072	-0.00157032	-0.103697	0.0422817	0.104168	-1.4282	-1.48037	-1.50216	-1.51084	-1.52022	-1.51133	-1.4639	-1.38984	-1.30754	-1.25418	-1.27197	-1.34801	-1.4282
YCR057C	PWP2	no	non_periodic	A	yes	RIBOSOME BIOGENESIS	no	no RP	-0.0264404	0.941716	0.403987	0.402183	0.53018	0.230662	0.428624	-0.411536	-0.173325	-0.00164054	-0.0202688	0.028716	0.181973	0.0220107	0.553353	0.221346	0.351699	0.202301	0.257413	0.177949	0.227873	-0.0101198	0.153718	0.199612	0.254848	0.300773	0.327604	0.331683	0.313522	0.278711	0.234418	0.189302	0.152248	0.136337	0.153718
YCR059C	YIH1	no	non_periodic	B	no	no_RIBI	no	no RP	0.315499	0.204808	0.164844	0.520117	0.444697	0.131577	0.204618	0.239888	-0.0332673	0.212427	-0.07363	0.293915	0.36212	0.309384	0.718306	0.385207	0.159663	0.00295135	-0.123516	-0.301933	-0.110805	0.0130156	-1.31387	-1.33682	-1.31537	-1.27772	-1.24794	-1.21909	-1.17944	-1.13778	-1.10277	-1.09702	-1.14954	-1.241	-1.31387
YCR060W		no	non_periodic	B	no	no_RIBI	no	no RP	0.399352	0.539151	0.482105	-0.12364	0.0622941	-0.363431	-0.522992	-0.476857	-0.845537	0.229832	-0.0428609	0.208937	-0.169891	0.198373	-0.291645	0.77113	-0.121526	0.390466	-0.428478	0.124513	-0.189377	0.69034	-0.101632	-0.090408	-0.07143	-0.0560922	-0.0512275	-0.0540726	-0.0585222	-0.061825	-0.0632478	-0.0673873	-0.0809073	-0.0972379	-0.101632
YCR061W		no	non_periodic	C	no	no_RIBI	no	no RP	-1.18506	-2.02554	-2.47751	-0.175776	-1.72492	-1.45858	1.00929	0.300614	1.01893	-0.00647089	-0.150588	-0.0559966	0.369563	0.0401837	0.2745	-0.144834	-0.128645	-0.230032	-0.399633	-0.462543	-0.486628	-0.438851	0.330674	0.291256	0.135936	-0.111825	-0.422132	-0.727393	-0.898793	-0.831891	-0.560718	-0.230277	0.050574	0.245402	0.330674
YCR063W	BUD31	no	non_periodic	A	no	no_RIBI	no	no RP	0.250283	0.656408	0.994242	0.704571	0.659791	0.825442	0.454287	0.00338262	-0.1688	0.0342557	-0.124722	-0.214218	0.102616	-0.175837	-0.209405	-0.0813585	0.150994	0.0393304	0.224849	0.227333	0.320066	0.0167741	0.828598	1.08591	1.22242	1.24182	1.16505	0.995844	0.743757	0.452039	0.202426	0.10695	0.223201	0.503289	0.828598
YCR064C		no	non_periodic	A	no	no_RIBI	no	no RP	-1.21649	-0.28093	-0.614566	0.543842	0.992623	0.701886	1.76034	1.27355	1.31645	0.108459	-0.10311	0.247043	0.113223	0.325044	-0.305428	0.16255	-0.0955427	-0.258325	-0.397509	-0.249617	0.00550895	0.06233	NA	NA	NA	NA	NA	NA	NA	NA	NA	NA	NA	NA	NA
YCR065W	HCM1	yes	G1/S	H	no	no_RIBI	no	no RP	0.200422	0.292886	0.326882	0.820824	1.14275	0.98117	0.620402	0.849867	0.654288	0.386784	0.433248	0.523408	0.818983	0.136966	0.0474286	-0.540575	-0.658973	-0.773913	-0.856051	-0.625745	-0.271765	0.167589	0.856612	0.92078	1.10207	1.31634	1.50934	1.64394	1.69313	1.65565	1.53249	1.34549	1.13648	0.948425	0.856612
YCR066W	RAD18	no	non_periodic	E	no	no_RIBI	no	no RP	0.327869	0.0489579	0.313637	0.30521	0.315423	0.493494	-0.0226592	0.266465	0.179856	0.0408207	-0.0576734	0.0192874	0.149587	0.00635152	-0.0880754	0.00853361	0.149239	0.0707943	0.104773	0.160067	0.0247634	0.0293141	0.746156	0.691213	0.648412	0.632693	0.648188	0.68668	0.73427	0.779859	0.810137	0.819963	0.815056	0.792058	0.746156
YCR067C	SED4	no	non_periodic	D	no	no_RIBI	no	no RP	-0.369476	-0.158729	-0.54128	0.335347	-0.0476775	0.485103	0.704823	0.111051	1.02638	0.0465959	-0.0430869	-0.0554037	0.146044	-0.0934921	0.254834	-0.211583	0.118745	-0.183856	0.126647	-0.132624	0.147257	-0.188412	0.612343	0.664444	0.659131	0.605357	0.518806	0.414332	0.31576	0.253939	0.249869	0.303817	0.399458	0.51366	0.612343
YCR068W	CVT17	no	non_periodic	C	no	no_RIBI	no	no RP	-0.409183	-0.671389	-0.831217	0.0275963	-0.20718	-0.37238	0.436779	0.464209	0.458837	-0.0406734	-0.145536	0.0276787	0.341726	0.150692	0.517619	0.0685203	0.120206	-0.120018	-0.115055	-0.243425	-0.332192	-0.556925	0.12687	0.204029	0.182678	0.070643	-0.117178	-0.351982	-0.57241	-0.694985	-0.654543	-0.476948	-0.251131	-0.0365162	0.12687
YCR069W	CPR4	yes	G2/M	F	no	no_RIBI	no	no RP	0.212758	0.0722252	-0.155766	0.387521	0.542995	0.548735	0.174762	0.47077	0.704501	-0.158139	-0.187621	0.0597492	0.35093	0.300456	0.724748	0.242729	0.135659	-0.0860448	-0.132183	-0.343006	-0.512849	-0.498703	-0.161047	-0.338413	-0.552953	-0.759658	-0.905851	-0.924767	-0.791458	-0.564027	-0.324565	-0.141067	-0.0497513	-0.058114	-0.161047
YCR071C	IMG2	no	non_periodic	D	no	no_RIBI	no	no RP	-0.5803	-0.651025	-0.374426	0.443482	0.262965	0.598499	1.02378	0.913991	0.972925	0.0220527	0.00798737	-0.199243	-0.240127	0.0753448	-1.19546	0.290077	-0.453556	0.239499	-0.391562	0.414544	-0.125296	0.471662	0.522291	0.502129	0.480036	0.463183	0.45617	0.45923	0.470814	0.489358	0.508505	0.522807	0.531976	0.533234	0.522291
YCR072C	RSA4	no	M	A	yes	RIBOSOME BIOGENESIS	no	no RP	0.0443952	0.598478	0.172872	0.331388	0.77495	0.244319	0.286993	0.176472	0.0714473	-0.0188768	-0.147614	-0.105551	0.0689097	0.0734555	0.808127	0.381641	0.606295	0.296665	0.40526	0.299024	0.247317	-0.00771637	0.250779	0.321458	0.397505	0.456386	0.488288	0.488407	0.456493	0.400774	0.332583	0.26755	0.222196	0.21337	0.250779
YCR073W-A	SOL2	no	non_periodic	E	no	no_RIBI	no	no RP	-0.202994	-0.696699	-0.377156	0.0022862	-0.433481	0.375509	0.20528	0.263218	0.752665	0.0594137	-0.163936	0.0470096	-0.0365453	-0.0869733	0.162385	0.339733	0.125062	0.087141	0.034286	0.0125161	0.155596	0.392104	-0.768945	-0.671942	-0.585749	-0.541524	-0.552601	-0.608299	-0.68655	-0.767582	-0.826661	-0.854162	-0.861571	-0.83882	-0.768945
YCR075C	ERS1	no	non_periodic	H	no	no_RIBI	no	no RP	-1.09692	-0.402807	-1.02124	-2.21513	-0.699645	-0.956204	-1.11821	-0.296838	0.0650356	-0.240999	-0.0272986	0.203667	0.277455	0.155878	1.27307	0.186662	-0.00433275	-0.153067	-0.378874	-0.702563	-0.660718	-0.745974	-0.25383	-0.6275	-0.903599	-0.957497	-0.774064	-0.449812	-0.10839	0.16536	0.333032	0.379379	0.298836	0.0820352	-0.25383
YCR076C		no	non_periodic	A	no	no_RIBI	no	no RP	-0.624813	-0.157482	-0.608445	0.0187759	-0.112323	-0.00281552	0.643589	0.045159	0.605629	-0.0831552	-0.102466	0.0518625	-0.0506173	0.176172	0.419018	0.345186	-0.1239	0.0207487	-0.143945	-0.219602	-0.222489	-0.239558	-0.962272	-1.24859	-1.41844	-1.41287	-1.25089	-0.994275	-0.719703	-0.495339	-0.357686	-0.330896	-0.433462	-0.660662	-0.962272
YCR077C	(PAT1)	no	non_periodic	B	no	no_RIBI	no	no RP	0.263549	0.403922	0.265817	0.437016	0.422487	0.0940233	0.173467	0.0185649	-0.171793	0.129711	-0.0711722	0.129016	0.121552	-0.0365928	0.117709	0.075265	0.198289	0.0710425	0.0637083	-0.0307839	0.068851	0.226058	-0.64989	-0.560733	-0.47031	-0.411822	-0.400996	-0.431692	-0.488398	-0.557203	-0.619313	-0.664988	-0.697813	-0.700498	-0.64989
YCR079W		no	non_periodic	B	no	no_RIBI	no	no RP	-0.569729	-0.467047	-0.338464	0.661883	0.855072	0.52364	1.23161	1.32212	0.862103	0.0725046	-0.053523	0.0648699	-0.0797965	-0.0696508	-0.0662978	0.0871876	-0.235805	-0.223691	-0.260241	-0.272914	-0.20295	-0.0789676	0.78523	0.766706	0.771167	0.798394	0.842474	0.888491	0.920562	0.93308	0.920887	0.889227	0.85353	0.818244	0.78523
YCR082W		no	uncertain	J	no	no_RIBI	no	no RP	0.0065641	0.222274	-0.164406	0.0388852	0.244609	0.223187	0.0323211	0.0223352	0.387592	-0.0308285	-0.105139	-0.190543	-0.529035	-0.157634	-0.572338	0.170976	-0.0876489	0.221502	0.0435395	0.336424	0.0567649	0.360376	-0.050398	-0.0592107	-0.103435	-0.176467	-0.266489	-0.348398	-0.390356	-0.37558	-0.307478	-0.215071	-0.133628	-0.0771949	-0.050398
YCR083W	TRX3	no	uncertain	J	no	no_RIBI	no	no RP	0.072716	0.163223	-0.298673	0.286315	0.661512	0.294673	0.213599	0.498289	0.593346	0.250858	0.0677236	-0.0663033	-0.210321	-0.217507	-1.29483	-0.190536	-0.356918	0.167134	-0.163798	0.391233	0.12627	0.539917	-1.81867	-1.28946	-0.885542	-0.651708	-0.587544	-0.677665	-0.912456	-1.29248	-1.79063	-2.29565	-2.54624	-2.3295	-1.81867
YCR084C	TUP1	yes	S/G2	I	no	no_RIBI	no	no RP	-0.22914	0.196277	-0.235953	0.257256	0.896331	0.151776	0.486396	0.700054	0.38773	-0.00891516	-0.126255	0.154083	0.469104	0.291061	0.598392	0.279662	0.197527	-0.290062	-0.329569	-0.350936	-0.271343	-0.159764	-0.707014	-0.994904	-1.38231	-1.82647	-2.21602	-2.30541	-1.9828	-1.4755	-1.00773	-0.682963	-0.532566	-0.546608	-0.707014
YCR086W	CSM1	yes	G2/M	J	no	no_RIBI	no	no RP	-1.00019	-0.15681	-1.21795	-0.182935	0.640564	-0.422787	0.817254	0.797374	0.795167	-0.242311	-0.268165	0.193903	0.735583	0.573382	1.0794	0.849999	0.635912	0.22591	-0.311319	-0.645198	-1.02262	-0.851957	0.873539	0.389474	-0.171405	-0.604403	-0.640947	-0.252867	0.281177	0.746023	1.06897	1.24365	1.28789	1.17906	0.873539
YCR088W	ABP1	no	non_periodic	F	no	no_RIBI	no	no RP	1.98238	1.19037	1.02476	0.740674	0.21617	0.0172139	-1.24171	-0.974195	-1.00754	0.0434069	-0.0988521	0.124202	0.366774	0.0624043	0.0158857	0.103489	-0.0325759	-0.0925824	-0.345528	-0.295352	-0.224258	-0.0963063	-1.98698	-1.83957	-1.59105	-1.35279	-1.18894	-1.10571	-1.09538	-1.16021	-1.29194	-1.48469	-1.7302	-1.94223	-1.98698
YCR089W	FIG2	no	uncertain	C	no	no_RIBI	no	no RP	2.0681	-1.86958	-1.52173	2.89635	-1.02608	-1.09868	0.82825	0.843502	0.423049	0.382771	0.16776	0.343339	0.476322	0.448692	0.535142	-0.0301977	0.220591	-0.254734	-0.0619643	-0.135347	0.000733685	-0.175584	-0.142895	0.0445948	0.0327167	-0.16889	-0.572933	-1.21812	-2.13703	-3.14018	-3.08659	-2.03816	-1.14857	-0.536997	-0.142895
YCR090C		no	uncertain	C	no	no_RIBI	no	no RP	0.139754	-0.607034	-0.473527	2.24877	-1.2303	0.0581973	2.10901	-0.623268	0.531725	-2.71166	-2.68894	-0.345288	-0.761725	-0.193518	0.175643	0.322362	0.262202	0.603579	0.668512	0.437176	0.532952	0.362132	-1.63502	-2.38774	-3.04701	-3.1202	-2.51869	-1.76749	-1.15066	-0.728772	-0.497042	-0.456168	-0.62461	-1.02214	-1.63502
YCR091W	KIN82	no	non_periodic	C	no	no_RIBI	no	no RP	-0.368268	-1.36915	-1.30397	-1.57315	-2.45237	-2.16077	-1.20488	-1.08323	-0.856803	-0.0118721	-0.0268815	-0.122097	0.11824	-0.214063	-0.791194	-0.574275	-0.202141	-0.193108	-0.0348244	-0.0217012	-0.119095	-0.122808	0.722924	0.746354	0.725699	0.673156	0.604693	0.532277	0.472066	0.443456	0.454699	0.501917	0.575652	0.658773	0.722924
YCR094W	CDC50	no	non_periodic	J	no	no_RIBI	no	no RP	-1.00792	-0.798532	-1.35881	-0.514346	-0.314399	-0.793138	0.493571	0.484133	0.565667	-0.0358086	0.030741	0.0359961	0.302431	0.159044	0.545271	-0.0190636	0.173005	0.197414	0.0409871	-0.0499209	-0.441994	-0.284514	-1.45053	-1.75161	-1.89911	-1.84305	-1.63007	-1.34001	-1.05055	-0.826233	-0.698604	-0.692418	-0.832031	-1.10783	-1.45053
YCR099C		no	non_periodic	E	no	no_RIBI	no	no RP	0.0394287	-0.688844	-0.25159	-1.47855	-1.66183	-0.856712	-1.51798	-0.972982	-0.605122	0.0658083	0.0496766	-0.09994	0.00276187	-0.0554707	-0.13986	-0.232161	0.0955125	-0.0206646	0.182134	0.207963	0.0341037	-0.077097	1.86536	2.17271	2.29704	2.27315	2.14279	1.90315	1.55181	1.13961	0.787409	0.694642	0.949332	1.41075	1.86536
YCR100C		no	non_periodic	B	no	no_RIBI	no	no RP	-0.378051	-0.0983336	-0.522006	-0.65421	-0.633719	-0.896628	-0.276159	-0.535386	-0.374623	0.0658083	0.0496766	-0.09994	0.00276187	-0.0554707	-0.13986	-0.232161	0.0955125	-0.0206646	0.182134	0.207963	0.0341037	-0.077097	0.659052	0.956655	1.12748	1.17162	1.10928	0.9437	0.681202	0.359145	0.0583587	-0.090147	0.00268827	0.29731	0.659052
YCR105W	ADH7	no	non_periodic	E	no	no_RIBI	no	no RP	-1.51669	-1.97276	-1.54648	-1.5683	-1.82365	-1.53364	-0.0516025	0.14911	0.0128432	0.0452756	-0.129298	0.133419	0.0724415	0.290857	-0.329443	0.15769	0.0456469	-0.193282	-0.268599	-0.145792	0.027118	0.128974	-2.47033	-3.19488	-3.41708	-2.91896	-2.18977	-1.56578	-1.11326	-0.841374	-0.744572	-0.834916	-1.15088	-1.71626	-2.47033
YCR106W	RDS1	no	non_periodic	D	no	no_RIBI	no	no RP	-1.43793	-1.47653	-1.08068	-0.236609	-0.776659	-0.695676	1.20132	0.699872	0.385	-0.100153	0.0330842	0.0127552	0.30281	0.00725793	0.241945	-0.0937658	0.22016	0.113867	0.281994	0.0967571	0.116865	-0.198482	3.19437	3.08903	2.87907	2.65359	2.48956	2.4123	2.42298	2.51501	2.64675	2.79608	2.97868	3.14629	3.19437
YCR107W	AAD3	no	non_periodic	A	no	no_RIBI	no	no RP	-1.85281	-1.32312	-1.1236	-0.383349	-0.487896	-0.713383	1.46946	0.835227	0.410215	-0.100153	0.0330842	0.0127552	0.30281	0.00725793	0.241945	-0.0937658	0.22016	0.113867	0.281994	0.0967571	0.116865	-0.198482	2.08938	2.12819	2.02298	1.82307	1.5757	1.30937	1.08324	0.991677	1.07975	1.30619	1.60351	1.89651	2.08938
YDL001W	RMD1	no	non_periodic	A	no	no_RIBI	no	no RP	-0.0331326	0.8051	-0.196131	-0.436133	-0.637133	-0.902744	-0.403001	-1.44223	-0.706613	0.113403	-0.0904425	-0.0174728	-0.176735	0.0057306	-0.202718	0.00505248	0.0367281	0.122984	0.0852467	0.249361	-0.0276091	0.00416659	0.883107	0.826396	0.77501	0.748284	0.754457	0.786652	0.831227	0.877565	0.911695	0.928343	0.933981	0.922526	0.883107
YDL002C	NHP10	no	non_periodic	E	no	no_RIBI	no	no RP	0.838955	0.63359	0.831399	0.333433	0.241494	1.00347	-0.505523	-0.392096	0.17207	-0.074476	0.0420701	-0.167386	-0.199615	-0.0719605	-0.86583	0.18518	0.179673	0.461367	0.246714	0.443722	0.148972	0.225546	-0.0242621	-0.0425854	-0.0492801	-0.0483613	-0.0440333	-0.034154	-0.0161409	0.00683179	0.0283644	0.0384929	0.0287301	0.00311484	-0.0242621
YDL004W	ATP16	no	non_periodic	D	no	no_RIBI	no	no RP	-0.23226	-0.0724161	0.15671	0.118303	-0.43599	-0.0854006	0.350562	-0.363574	-0.242111	-0.00765588	6.41197e-05	0.131775	-0.040104	0.0773761	0.141615	-0.100248	-0.242173	-0.0978666	0.0912202	0.0611134	0.00471915	0.202885	-1.18034	-1.55775	-1.83906	-1.91042	-1.7445	-1.41797	-1.0536	-0.750701	-0.554279	-0.490975	-0.582197	-0.826631	-1.18034
YDL005C	MED2	no	non_periodic	G	no	no_RIBI	no	no RP	-0.116519	0.167747	0.0299299	-1.13927	-0.477252	-0.328388	-1.02275	-0.644999	-0.358318	-0.0105796	-0.0269643	-0.0534964	0.0563944	-0.128823	-0.559476	-0.00572283	-0.00443216	-0.0267501	0.000494797	0.232032	0.175663	-0.053236	0.5832	0.54141	0.46256	0.369814	0.285602	0.230559	0.222863	0.266956	0.347459	0.438293	0.519443	0.574174	0.5832
YDL006W	PTC1	no	non_periodic	A	no	no_RIBI	no	no RP	-0.730152	0.0237066	-0.752071	0.0481774	-0.293785	-0.420566	0.778329	-0.317492	0.331505	-0.0391117	0.135807	-0.00195653	-0.00596836	0.0363959	0.512236	-0.0185825	-0.0632828	0.0587771	0.154364	0.0515803	0.249923	-0.0541124	0.417109	0.240657	0.225393	0.36465	0.585294	0.812364	0.99077	1.09392	1.1075	1.03385	0.88607	0.667021	0.417109
YDL007W	RPT2	no	non_periodic	A	no	no_RIBI	no	no RP	0.398824	1.07878	0.0198898	0.602213	0.539118	0.572342	0.203389	-0.539665	0.552452	-0.0332124	-0.110578	-0.128881	-0.331174	-0.0292115	-0.0825063	0.0847646	-0.0432556	0.0344789	0.0974376	0.186511	0.139734	0.104083	-0.84384	-0.894109	-0.892426	-0.856481	-0.808055	-0.749901	-0.683678	-0.624904	-0.586992	-0.588548	-0.64811	-0.749465	-0.84384
YDL008W	APC11	no	non_periodic	B	no	no_RIBI	no	no RP	-0.214767	0.250603	-0.119844	0.0875943	0.000335737	-0.313033	0.302361	-0.250267	-0.193189	0.0501245	-0.165822	0.121869	-0.470853	0.055966	-0.338333	0.404644	-0.200237	0.273913	-0.0432296	0.205035	0.00173616	0.388367	-0.30083	-0.279232	-0.223998	-0.161707	-0.112302	-0.081287	-0.0692233	-0.077408	-0.104509	-0.149924	-0.212898	-0.2743	-0.30083
YDL009C		no	non_periodic	G	no	no_RIBI	no	no RP	-0.292259	-0.13799	-0.265906	-0.294537	-0.0491886	0.66549	-0.00227813	0.0888016	0.931396	0.0365295	-0.139812	0.122113	0.152678	0.396276	-0.309843	0.19603	-0.0955997	-0.249819	-0.340475	-0.268019	0.0177809	0.205487	NA	NA	NA	NA	NA	NA	NA	NA	NA	NA	NA	NA	NA
YDL010W		yes	G1/S	A	no	no_RIBI	no	no RP	0.307889	0.660198	0.214759	-0.395398	-0.528015	-0.335219	-0.703287	-1.18821	-0.549979	0.380331	2.57466	0.547933	0.504001	0.259843	-0.518606	-0.321077	-0.660161	-0.349748	-0.781147	-0.396978	-0.372019	0.374062	-0.0861485	-0.108081	-0.0484726	0.0589923	0.176562	0.278826	0.347054	0.369846	0.341532	0.264154	0.147162	0.0139807	-0.0861485
YDL012C		no	non_periodic	F	no	no_RIBI	no	no RP	0.471964	0.423885	0.096777	0.784833	0.654019	0.947642	0.312869	0.230134	0.850865	0.230479	0.00434673	0.209616	0.080883	0.0930968	-0.00275582	0.0367635	0.0218246	-0.255319	-0.0369303	-0.151588	0.0419076	0.0502428	-0.142624	0.00143352	0.0998096	0.132375	0.0977697	0.00492052	-0.126612	-0.266678	-0.374196	-0.415815	-0.386101	-0.288172	-0.142624
YDL013W	HEX3	no	non_periodic	A	no	no_RIBI	no	no RP	-0.76749	0.195893	-0.275647	0.432373	-0.286996	-0.243011	1.19986	-0.482889	0.0326362	-0.0191414	-0.125276	0.0611252	0.129793	0.0741389	0.388576	0.432647	0.261944	0.21712	0.0264585	0.0723069	-0.054269	0.0203306	0.556549	0.355097	0.196602	0.137697	0.192815	0.336471	0.51708	0.683667	0.7987	0.845447	0.824976	0.72857	0.556549
YDL015C	TSC13	no	non_periodic	D	no	no_RIBI	no	no RP	0.325418	0.383686	0.0594901	0.308456	-0.0662474	0.337726	-0.0169623	-0.449933	0.278236	-0.0634355	0.0105208	0.0402795	0.146551	0.107698	0.0373719	-0.0856135	-0.0777512	-0.0418878	-0.111217	-0.103757	-0.0570369	0.101937	-0.991946	-1.02167	-1.10652	-1.24869	-1.43836	-1.61859	-1.70294	-1.64566	-1.46516	-1.25113	-1.09529	-1.01514	-0.991946
YDL017W	CDC7	no	non_periodic	B	no	no_RIBI	no	no RP	-0.184667	-0.0903906	-0.218032	-0.967091	-1.15723	-1.52822	-0.782424	-1.06684	-1.31019	0.287798	0.17995	0.301114	0.33721	0.198365	0.0287671	-0.000345565	-0.406314	-0.171077	-0.413684	-0.253781	-0.0976557	0.042562	1.09832	1.02786	1.0832	1.23153	1.41713	1.58481	1.69215	1.7268	1.68171	1.57108	1.42589	1.25684	1.09832
YDL018C	ERP3	yes	G1/S	C	no	no_RIBI	no	no RP	-0.557338	-0.955918	-0.0740326	0.112652	-0.550939	-0.73119	0.66999	0.404979	-0.657158	0.615483	0.572678	3.98634	0.543813	0.222434	-0.214614	-0.446509	-1.27321	-1.02358	-1.00554	-0.69751	0.0470513	0.390571	-0.24993	-0.433952	-0.413074	-0.219526	0.0445479	0.298483	0.491948	0.599139	0.607393	0.514634	0.324242	0.0464146	-0.24993
YDL019C	OSH2	no	non_periodic	C	no	no_RIBI	no	no RP	-0.723626	-0.79853	-1.2135	-0.0752444	-0.544838	-0.363564	0.648381	0.253692	0.849932	0.0908748	0.0603279	0.0337771	0.088192	-0.164371	-0.57525	-0.38736	-0.327129	-0.194762	-0.184215	-0.0388441	-0.0411788	0.148286	0.154999	0.0693524	-0.0192764	-0.0896645	-0.127205	-0.118446	-0.0605958	0.0293034	0.124369	0.196667	0.228381	0.213415	0.154999
YDL020C	RPN4	no	non_periodic	F	no	no_RIBI	no	no RP	3.27612	2.4996	3.31131	1.48287	1.93115	1.39461	-1.79326	-0.568452	-1.9167	0.00226199	-0.122154	0.0330238	-0.0980884	0.0496701	0.360632	0.0398363	0.105009	0.15486	0.329823	0.17364	0.0702684	-0.191014	0.440492	0.378538	0.333624	0.317826	0.332895	0.373426	0.428301	0.484131	0.525461	0.542208	0.533544	0.49832	0.440492
YDL021W	GPM2	no	non_periodic	F	no	no_RIBI	no	no RP	1.14026	1.1101	-0.101572	0.446676	0.175983	0.347899	-0.693582	-0.934113	0.449471	-0.161597	-0.14005	-0.0660452	0.0714371	0.376024	-0.0956179	-0.0624699	-0.636116	-0.383241	-0.643729	-0.575529	-0.759554	-0.772572	0.432011	0.582083	0.728506	0.834389	0.889672	0.887057	0.823072	0.709894	0.567089	0.429542	0.340587	0.338126	0.432011
YDL022W	GPD1	yes	G1	D	no	no_RIBI	no	no RP	1.94709	1.88848	1.35002	1.42226	0.212476	1.31924	-0.524835	-1.676	-0.0307771	0.0303166	-0.102915	0.119634	0.276717	0.128608	0.417841	-0.112929	-0.194935	-0.267129	-0.167719	-0.270195	-0.109009	0.00877077	-0.072601	0.0871115	0.195246	0.232013	0.197386	0.0995411	-0.0431526	-0.199438	-0.324497	-0.377604	-0.346951	-0.236134	-0.072601
YDL023C		yes	G1	D	no	no_RIBI	no	no RP	1.01435	0.616253	0.743122	0.447841	-0.555444	0.80278	-0.566505	-1.1717	0.059658	0.139051	-0.105934	0.306275	0.13486	0.312546	-0.23164	0.0486703	-0.173017	-0.293975	-0.324299	-0.464713	-0.0349853	-0.236754	NA	NA	NA	NA	NA	NA	NA	NA	NA	NA	NA	NA	NA
YDL025C		no	non_periodic	C	no	no_RIBI	no	no RP	0.203583	-0.250057	0.0118841	0.00805876	-0.843183	-0.47455	-0.195524	-0.593126	-0.486434	0.0951235	0.0526019	0.0605103	0.126971	-0.0463545	-0.232645	-0.418716	-0.425822	-0.35605	-0.284022	-0.232009	-0.183252	-0.261836	0.52096	0.461802	0.415542	0.395677	0.405836	0.441319	0.491592	0.544424	0.584837	0.603349	0.599973	0.572326	0.52096
YDL026W		no	non_periodic	F	no	no_RIBI	no	no RP	-0.207235	-0.453148	-0.782541	-1.24341	-0.815286	-1.02592	-1.03617	-0.362137	-0.24338	0.0532505	-0.15914	0.185912	0.0880762	0.35361	-0.173938	0.192164	-0.0638661	-0.210791	-0.378515	-0.28916	-0.0558046	-0.051206	NA	NA	NA	NA	NA	NA	NA	NA	NA	NA	NA	NA	NA
YDL027C		no	non_periodic	D	no	no_RIBI	no	no RP	0.523203	0.242932	-0.18564	-1.04855	-3.37324	-1.78168	-1.57176	-3.61617	-1.59604	0.0432232	0.0609932	-0.00601998	-0.163295	-0.182086	-0.72477	-0.325196	-0.510397	-0.179907	-0.0501436	-0.0646327	-0.0133762	-0.446192	0.189748	0.407754	0.592725	0.70661	0.744703	0.705731	0.592071	0.421559	0.225582	0.0560679	-0.0282991	0.0189153	0.189748
YDL028C	MPS1	yes	G2/M	G	no	no_RIBI	no	no RP	-0.675939	0.950569	0.0976119	-1.30738	-0.312649	-0.166687	-0.631442	-1.26322	-0.264298	-0.324432	-0.24105	-0.0238669	0.507834	0.306421	0.867863	0.302584	0.44687	0.226354	0.0735997	-0.12467	-0.452541	-0.761604	0.810252	0.628656	0.364567	0.0801484	-0.149239	-0.232682	-0.120735	0.129334	0.411144	0.645619	0.804668	0.86927	0.810252
YDL029W	ARP2	no	non_periodic	J	no	no_RIBI	no	no RP	-0.265286	0.217048	-0.71884	0.824731	1.04299	1.21842	1.09002	0.825945	1.93726	0.0410758	-0.00418615	0.0412516	0.0340944	0.110394	0.237718	-0.0171516	0.0339219	-0.101559	0.025856	-0.0936169	-0.0590795	0.0241185	-0.984056	-0.91492	-0.815318	-0.729296	-0.683691	-0.67646	-0.696297	-0.737964	-0.790819	-0.851924	-0.926826	-0.986781	-0.984056
YDL031W	DBP10	no	uncertain	A	yes	RIBOSOME BIOGENESIS	no	no RP	-0.00282067	0.875147	0.821526	-0.446692	-0.209291	-0.575847	-0.443872	-1.08444	-1.39737	-2.09848	-0.12226	-0.206613	-0.00871426	-0.0446042	0.383551	0.397133	0.635024	0.378125	0.483096	0.388206	0.293259	-0.0199327	-0.363468	-0.444744	-0.508923	-0.547804	-0.559137	-0.532738	-0.465956	-0.377478	-0.291555	-0.236539	-0.235006	-0.284946	-0.363468
YDL032W		no	non_periodic	I	no	no_RIBI	no	no RP	-0.912119	-0.840404	-1.47362	-0.423437	0.300299	-0.983678	0.488682	1.1407	0.489945	0.0172754	-0.174482	0.182103	0.114367	0.339571	-0.333974	0.221885	-0.00370532	-0.241953	-0.310045	-0.24085	-0.044161	0.110367	NA	NA	NA	NA	NA	NA	NA	NA	NA	NA	NA	NA	NA
YDL033C		no	non_periodic	A	no	no_RIBI	no	no RP	0.40524	1.63461	1.6482	1.10614	1.15056	0.80857	0.700899	-0.484052	-0.839627	-0.177628	-0.149207	-0.0315369	0.236222	0.185727	0.930133	0.211818	0.205342	-0.0242082	-0.038922	-0.210789	-0.186653	-0.626123	1.03665	1.00587	0.973276	0.95459	0.958196	0.976938	0.999218	1.02076	1.03355	1.0382	1.04595	1.05082	1.03665
YDL034W		no	non_periodic	H	no	no_RIBI	no	no RP	-0.621525	-0.512122	-0.60848	-0.571527	-0.284696	0.035732	0.0499978	0.227427	0.644212	0.0172754	-0.174482	0.182103	0.114367	0.339571	-0.333974	0.221885	-0.00370532	-0.241953	-0.310045	-0.24085	-0.044161	0.110367	NA	NA	NA	NA	NA	NA	NA	NA	NA	NA	NA	NA	NA
YDL035C	GPR1	no	non_periodic	H	no	no_RIBI	no	no RP	1.05456	0.884282	0.643056	-0.501905	0.0875518	0.0545062	-1.55646	-0.79673	-0.58855	0.0174451	0.112619	0.0292366	0.270397	0.0333007	0.0666454	-0.304301	-0.124123	-0.175293	-0.104787	-0.171479	-0.221188	-0.479523	0.958381	0.99261	1.00972	1.01265	1.00792	0.991847	0.961517	0.925905	0.891725	0.870951	0.879399	0.915033	0.958381
YDL036C		no	uncertain	J	no	no_RIBI	no	no RP	0.972161	1.12346	0.442095	-0.195343	0.0770518	-0.474212	-1.1675	-1.04641	-0.916308	-0.0100372	-0.112807	-0.0431794	-0.00332309	-0.188728	-0.181209	0.2784	0.267968	0.263345	0.263583	0.232349	0.238562	0.177927	0.405535	0.400577	0.418397	0.451232	0.490135	0.52523	0.547469	0.553308	0.539718	0.509287	0.470842	0.432612	0.405535
YDL039C	PRM7	no	uncertain	A	no	no_RIBI	no	no RP	1.32456	1.7977	2.23726	-0.10252	-0.379087	-0.300796	-1.42708	-2.17679	-2.53806	0.309269	-0.204858	-0.158286	-0.562791	0.0123115	-0.232432	0.484636	4.49467	0.615679	4.51318	0.845015	0.585739	-0.232165	1.6327	1.59704	1.46753	1.29125	1.11452	0.971082	0.899731	0.930135	1.04686	1.21032	1.39324	1.55511	1.6327
YDL041W	KRE26	no	non_periodic	A	no	no_RIBI	no	no RP	-2.34457	-1.83575	-1.57437	-1.26933	-2.42468	-2.19153	1.07525	-0.588929	-0.617166	0.0550449	-0.135992	0.135532	0.0409242	0.290872	-0.363864	0.178602	-0.0384236	-0.223359	-0.31196	-0.212012	0.0068831	0.086506	NA	NA	NA	NA	NA	NA	NA	NA	NA	NA	NA	NA	NA
YDL042C	SIR2	no	non_periodic	E	no	no_RIBI	no	no RP	-0.868319	-0.982046	-0.380297	-0.987512	-0.907236	-0.661773	-0.119192	0.0748108	-0.281476	0.0768873	0.104311	0.10645	0.268972	-0.0871281	-0.13461	-0.230144	0.0308952	-0.0585798	0.109137	0.091681	0.0868479	-0.176461	-0.196347	-0.154185	-0.0796186	-0.00364577	0.0528919	0.0828579	0.0846584	0.0593026	0.0114214	-0.0526403	-0.125395	-0.184134	-0.196347
YDL043C	PRP11	no	uncertain	D	no	no_RIBI	no	no RP	-1.00684	-1.69821	-0.42479	-1.09339	-1.78804	-0.404265	-0.0865468	-0.0898241	0.0205249	0.0509375	-0.107258	0.0168872	-0.294849	-0.155896	-0.738735	0.0972716	0.47497	0.37718	0.484642	0.410504	0.39549	0.0690457	0.329705	0.276508	0.306456	0.399507	0.521005	0.638339	0.72409	0.763568	0.747883	0.680229	0.574453	0.44563	0.329705
YDL044C	MTF2	no	uncertain	D	no	no_RIBI	no	no RP	-0.172172	-0.0502409	-0.274366	-0.689602	-0.771648	-0.643843	-0.51743	-0.721407	-0.369477	0.0731512	-0.141899	0.0473644	-0.0993647	0.050149	-0.433404	0.188141	0.047268	0.288841	0.250601	0.293246	0.236161	0.111694	1.08649	1.054	1.03653	1.04437	1.07829	1.12275	1.15879	1.17956	1.17752	1.15791	1.13855	1.11797	1.08649
YDL045C	FAD1	no	non_periodic	F	no	no_RIBI	no	no RP	-0.259961	-0.96044	-0.798737	-0.571628	-0.821176	-0.800066	-0.311668	0.139264	-0.00132973	-0.0165187	0.0668005	0.0558125	0.00885807	-0.0947903	0.234297	-0.189627	0.048418	-0.0215957	0.175168	-0.0878741	0.115399	-0.387435	0.124761	0.0758431	0.0175715	-0.0377746	-0.0799085	-0.0951089	-0.0733724	-0.0196295	0.0498495	0.111812	0.147685	0.151398	0.124761
YDL045W-A	MRP10	no	non_periodic	I	no	no_RIBI	no	no RP	-0.345269	-0.316211	-0.510837	0.427265	0.793101	0.00384938	0.772535	1.10931	0.514686	0.134353	0.0505182	-0.0589338	-0.420685	0.00705033	-1.02641	0.132654	-0.0627529	0.278918	-0.184659	0.532453	-0.0726716	0.471443	0.607998	0.714118	0.790547	0.825034	0.820032	0.775184	0.69484	0.597741	0.50669	0.448865	0.446602	0.506004	0.607998
YDL046W	NPC2	no	non_periodic	F	no	no_RIBI	no	no RP	1.10838	0.655321	0.613668	1.06519	1.22364	1.11264	-0.0431879	0.568315	0.498974	-0.0459062	-0.0977523	-0.0122736	0.16685	0.0648064	0.21167	-0.0791035	0.039203	-0.0239954	-0.058442	-0.0201068	0.110164	-0.0189142	-1.40934	-1.37927	-1.32088	-1.27165	-1.25634	-1.26372	-1.27273	-1.2794	-1.27902	-1.28603	-1.3289	-1.38767	-1.40934
YDL047W	SIT4	no	non_periodic	A	no	no_RIBI	no	no RP	-0.148214	0.0220709	0.377934	0.710801	0.0998716	0.0736302	0.859015	0.0778007	-0.304304	0.0114365	0.0662457	0.0866094	0.232305	0.0568227	-0.0988741	-0.0307968	-0.00143653	-0.157233	0.00438488	0.0292825	0.139222	0.0782676	0.39221	0.289679	0.213678	0.185836	0.209803	0.277095	0.368405	0.459537	0.526848	0.555495	0.542746	0.486168	0.39221
YDL049C	KNH1	no	non_periodic	E	no	no_RIBI	no	no RP	-0.259668	-0.805853	-0.256893	-0.868161	-0.211725	-0.187541	-0.608493	0.594128	0.0693515	0.0717838	-0.0953249	0.332643	0.369805	0.354226	-0.208795	0.166459	-0.0711546	-0.140196	-0.125272	-0.256919	-0.224913	-0.10404	0.857894	0.804869	0.841156	0.946852	1.08512	1.21499	1.30194	1.33324	1.30134	1.2165	1.10377	0.975168	0.857894
YDL051W	LHP1	no	non_periodic	A	no	no_RIBI	no	no RP	0.486378	1.10086	1.1915	0.74749	1.12607	0.684238	0.261111	0.0252163	-0.507258	0.0994319	-0.0675099	0.130625	0.0337837	0.132451	0.313394	0.442696	0.399518	0.341604	0.314393	0.288784	0.281572	0.319798	-0.987116	-0.974545	-0.977992	-1.0125	-1.08263	-1.16153	-1.20992	-1.20893	-1.15428	-1.07687	-1.02523	-1.00324	-0.987116
YDL052C	SLC1	no	non_periodic	J	no	no_RIBI	no	no RP	0.0430859	0.385938	0.12556	0.349312	0.79959	0.528511	0.306227	0.413652	0.402951	-0.0896274	0.00998831	0.188492	0.376643	0.252679	0.421137	0.0996128	0.0143438	-0.144284	-0.213797	-0.266481	-0.347817	-0.185218	-0.173711	-0.282301	-0.333905	-0.32118	-0.257662	-0.159177	-0.0477174	0.0492231	0.109441	0.116873	0.0637623	-0.0432759	-0.173711
YDL053C	PBP4	no	non_periodic	A	no	no_RIBI	no	no RP	-0.773709	-0.123273	-0.207826	0.010666	0.17985	0.0792547	0.784375	0.303123	0.28708	0.106149	-0.0568944	0.167486	0.184141	0.081653	-0.354424	-0.0508113	0.101664	0.0654843	-0.00364948	0.115964	0.0638899	-0.0860714	-0.465145	-0.479322	-0.429252	-0.345703	-0.259755	-0.185642	-0.132308	-0.109815	-0.12348	-0.177106	-0.271631	-0.384117	-0.465145
YDL054C	MCH1	no	non_periodic	G	no	no_RIBI	no	no RP	-0.740595	-0.124838	-0.959735	-2.43603	-2.41614	-0.733834	-1.69544	-2.2913	0.225902	0.0477385	0.0531621	0.150456	0.385556	0.177576	0.624192	-0.20533	0.0726792	-0.25869	-0.0937163	-0.412257	-0.16497	-0.542047	0.0145099	-0.270194	-0.456634	-0.469833	-0.318459	-0.0706187	0.189955	0.399924	0.524624	0.549778	0.473044	0.28816	0.0145099
YDL055C	PSA1	yes	G1/S	J	no	no_RIBI	no	no RP	1.3137	2.10036	1.06127	1.74473	2.20211	1.70559	0.431021	0.101748	0.644317	0.0871911	0.00904198	0.331578	0.288996	0.402377	0.591732	0.281218	0.0634293	-0.250366	-0.454688	-0.529153	-0.444642	0.31126	-1.2738	-1.67254	-2.01479	-2.17274	-2.06549	-1.73736	-1.33246	-0.97985	-0.737123	-0.635747	-0.699151	-0.9252	-1.2738
YDL056W	MBP1	yes	G2/M	J	no	no_RIBI	no	no RP	0.269623	1.24009	0.447219	-0.782832	0.510292	-0.229304	-1.05245	-0.729793	-0.676523	-0.151921	-0.140788	0.0847101	0.442027	0.215269	0.696812	0.312489	0.318314	0.0773093	-0.0538207	-0.134265	-0.416402	-0.715904	1.57309	1.43843	1.28022	1.15887	1.11475	1.1506	1.24284	1.36133	1.46949	1.55064	1.61266	1.63363	1.57309
YDL057W		no	non_periodic	F	no	no_RIBI	no	no RP	0.0280945	-0.387004	-0.260904	-0.517882	-0.319573	-0.298218	-0.545976	0.0674315	-0.0373139	0.0183284	-0.0707319	-0.00789784	0.0703242	0.0163798	-0.0644452	-0.00564398	-0.0345061	-0.00376299	0.0222578	0.00401886	-0.0522216	-0.1137	1.09847	1.03828	0.987552	0.967602	0.985879	1.03	1.08053	1.12581	1.15223	1.15857	1.15742	1.14219	1.09847
YDL058W	USO1	no	non_periodic	D	no	no_RIBI	no	no RP	-0.356106	0.163586	-0.458165	0.945082	-0.0971823	0.798241	1.30119	-0.260768	1.25641	0.060222	0.168543	-0.0747805	0.170339	-0.0812316	-0.466582	-0.0432543	-0.157393	-0.119894	-0.0369066	-0.0171831	-0.104293	-0.369096	-0.315545	-0.272626	-0.154348	-0.0148597	0.105449	0.187596	0.221102	0.2017	0.131086	0.0175876	-0.123939	-0.255657	-0.315545
YDL059C	RAD59	no	non_periodic	H	no	no_RIBI	no	no RP	-1.20641	-1.02092	-0.890272	-3.5213	-0.442806	-1.50015	-2.31489	0.578116	-0.609873	-0.0566662	-0.0516764	-0.0277684	-0.152183	0.185739	0.0454182	0.227193	-0.048566	0.0420536	-0.0599956	-0.0243175	-0.201535	-0.274462	0.795689	0.809252	0.838138	0.875796	0.916397	0.947094	0.955714	0.942193	0.907086	0.860949	0.823072	0.801106	0.795689
YDL060W	TSR1	no	uncertain	B	yes	RIBOSOME BIOGENESIS	no	no RP	0.178675	0.611891	0.103672	0.41236	0.593661	0.0634482	0.233685	-0.0182305	-0.0402236	-0.0555395	-0.105583	-0.055488	0.104542	0.0128053	0.36679	0.34634	0.574911	0.266004	0.415902	0.292065	0.389948	-0.118792	0.017081	0.0439183	0.079402	0.108909	0.124106	0.12457	0.113707	0.0956727	0.0744051	0.0515711	0.0275602	0.0116182	0.017081
YDL061C	RPS29B	no	non_periodic	J	no	no_RIBI	yes	RPS	0.753642	1.24692	1.0024	1.59245	2.1711	1.88625	0.838806	0.924184	0.883852	-0.0238059	0.044408	0.102687	-0.277349	-0.0150617	-0.14678	0.181132	0.00198965	0.139761	0.0106654	0.212412	-0.0162639	0.376178	-0.743893	-0.74187	-0.805231	-0.935603	-1.12405	-1.32243	-1.44941	-1.44416	-1.30028	-1.09431	-0.920158	-0.805222	-0.743893
YDL062W		no	non_periodic	A	no	no_RIBI	no	no RP	-1.31401	-0.242754	-0.53527	0.557166	0.741349	0.817129	1.87118	0.984103	1.3524	0.0606683	-0.155125	0.123541	0.115616	0.368842	-0.228127	0.179483	0.0160992	-0.243033	-0.184697	-0.231976	-0.0266507	0.0173545	NA	NA	NA	NA	NA	NA	NA	NA	NA	NA	NA	NA	NA
YDL063C		yes	M	A	no	no_RIBI	no	no RP	-1.0882	0.121121	-0.51568	0.422468	0.122957	-0.0773724	1.51067	0.00183579	0.438308	-2.12374	-0.132605	-0.207526	-0.00299781	0.00158393	0.893599	0.299288	0.941263	0.456846	0.774218	0.349356	0.314169	-0.37763	-0.212487	-0.210553	-0.182775	-0.14606	-0.114349	-0.0903596	-0.0736704	-0.0668109	-0.0718212	-0.0929039	-0.133953	-0.182449	-0.212487
YDL064W	UBC9	no	non_periodic	H	no	no_RIBI	no	no RP	-1.32267	-0.748593	-1.07922	-1.6306	0.123623	-0.733117	-0.307929	0.872216	0.346104	-0.0598263	-0.0423244	0.147477	0.146412	0.258223	0.635506	0.323635	0.258353	0.216001	0.0962396	-0.0584533	-0.113833	-0.0146699	-0.908656	-1.29337	-1.79126	-2.34228	-2.75144	-2.66551	-2.11951	-1.5005	-1.00854	-0.701756	-0.592526	-0.667939	-0.908656
YDL065C	PEX19	no	non_periodic	E	no	no_RIBI	no	no RP	0.568026	0.385776	0.237541	0.775688	0.530249	0.878856	0.207661	0.144473	0.641315	0.0465376	0.0897277	0.104811	0.232603	0.211547	-0.261973	0.181905	-0.0502423	0.140266	-0.191406	0.161145	-0.0838694	-0.0165281	-0.264896	-0.260132	-0.214428	-0.152306	-0.0950255	-0.050796	-0.0236336	-0.0181958	-0.0363864	-0.0795288	-0.147078	-0.220572	-0.264896
YDL066W	IDP1	no	non_periodic	D	no	no_RIBI	no	no RP	0.702668	0.260122	0.257457	1.18743	0.293509	1.04205	0.484765	0.0333873	0.784594	-0.0220625	-0.0191601	0.0521658	0.24981	0.137167	0.234618	-0.0253272	-0.0285167	-0.141199	-0.14224	-0.203315	-0.104495	-0.172991	-2.25301	-2.28177	-2.29067	-2.31159	-2.36352	-2.40985	-2.40257	-2.33924	-2.23402	-2.14169	-2.13245	-2.19304	-2.25301
YDL067C	COX9	no	non_periodic	F	no	no_RIBI	no	no RP	1.89993	0.823799	0.508152	0.0477618	0.0439796	0.489507	-1.85217	-0.77982	-0.0186448	0.0188477	-0.0293666	-0.0269201	-0.118052	0.273798	-0.580652	0.0510927	-0.239332	-0.105203	-0.416928	-0.0147191	-0.2115	0.218058	0.249205	0.238198	0.206407	0.161273	0.11215	0.0720231	0.0553076	0.0689113	0.108579	0.159201	0.204733	0.236792	0.249205
YDL068W		no	non_periodic	A	no	no_RIBI	no	no RP	-2.07201	-0.912857	-1.64362	-0.259374	-0.66656	-0.255913	1.81264	0.246297	1.38771	0.0248795	-0.118893	0.110563	0.116579	0.337955	-0.169139	0.215314	0.000598571	-0.174123	-0.265938	-0.216571	-0.0849151	-0.137037	NA	NA	NA	NA	NA	NA	NA	NA	NA	NA	NA	NA	NA
YDL069C	CBS1	no	non_periodic	A	no	no_RIBI	no	no RP	-0.746257	-0.0332617	-0.771405	0.239372	0.374386	0.384939	0.98563	0.407648	1.15634	-0.063529	-0.112725	0.108992	-0.0888239	0.195352	-0.31091	0.112936	0.0196855	0.247958	0.113498	0.00760743	0.0487515	0.0273787	1.3324	1.18713	0.924393	0.604381	0.299491	0.109049	0.13194	0.356832	0.666958	0.956011	1.18528	1.32691	1.3324
YDL070W	BDF2	no	non_periodic	A	no	no_RIBI	no	no RP	0.211656	1.61261	0.65165	0.766823	1.36925	1.26626	0.555167	-0.24336	0.614613	-0.302292	-0.118115	-0.138832	-0.198701	0.164245	0.12402	0.404195	0.0153117	0.349949	-0.11883	0.0319312	-0.591867	-0.406281	0.637179	0.437815	0.243266	0.118066	0.101948	0.198359	0.369258	0.55683	0.710781	0.803454	0.830038	0.778108	0.637179
YDL071C		no	non_periodic	G	no	no_RIBI	no	no RP	-0.758802	0.253539	-0.108494	-0.129539	0.594959	0.41524	0.629263	0.341419	0.523734	0.125214	-0.0831689	0.20746	0.244952	0.0389179	0.20106	-0.0224451	-0.116232	-0.175109	-0.310677	-0.280012	-0.32707	0.236081	NA	NA	NA	NA	NA	NA	NA	NA	NA	NA	NA	NA	NA
YDL072C		no	non_periodic	G	no	no_RIBI	no	no RP	0.881417	1.26812	1.08887	-0.206104	0.224507	0.46178	-1.08752	-1.04362	-0.627089	0.0474759	-0.0041257	0.137423	-0.0639797	0.0941299	0.39132	0.0854987	-0.0362008	-0.11357	-0.0529067	-0.159179	-0.167251	0.104759	-0.562756	-0.554161	-0.506347	-0.446923	-0.398152	-0.36364	-0.34187	-0.336518	-0.348797	-0.383647	-0.447462	-0.520692	-0.562756
YDL073W		no	non_periodic	A	no	no_RIBI	no	no RP	-1.45229	-0.743986	-1.22572	-0.276512	-0.486331	-0.424695	1.17578	0.257656	0.801026	-0.150791	-0.100011	-0.111246	0.0303845	0.0304276	0.615362	0.124067	0.276308	0.296757	0.287954	0.120179	-0.062747	-0.534007	-0.105582	-0.419981	-0.676163	-0.775728	-0.682323	-0.439781	-0.143953	0.117385	0.295359	0.367388	0.326135	0.164191	-0.105582
YDL074C	BRE1	yes	G2/M	A	no	no_RIBI	no	no RP	0.319957	0.537991	0.495693	0.432648	0.635693	0.451874	0.112691	0.0977022	-0.0438194	-0.198067	-0.147835	-0.0152214	0.0723757	0.062852	0.319697	0.235613	0.317343	0.290366	0.213469	0.174402	-0.0411599	-0.322651	-0.153875	-0.247297	-0.301267	-0.307629	-0.272669	-0.202797	-0.111625	-0.0227286	0.0418862	0.0636576	0.0317917	-0.0490343	-0.153875
YDL075W	RPL31A	no	non_periodic	D	no	no_RIBI	yes	RPL	0.40891	0.0165069	1.2228	1.55085	1.77849	1.55165	1.14194	1.76199	0.328852	0.0718172	-0.058166	-0.0182602	-0.175292	0.191751	-0.18868	0.326098	0.0658439	0.26936	0.00554747	0.306991	-0.0551844	0.356544	-1.64378	-1.50368	-1.3252	-1.17908	-1.10403	-1.09618	-1.13956	-1.22678	-1.33873	-1.46194	-1.59244	-1.67664	-1.64378
YDL076C	RXT3	no	non_periodic	D	no	no_RIBI	no	no RP	-0.222226	-0.264438	0.00518228	0.0566801	-0.620061	0.162886	0.278906	-0.355623	0.157704	-0.156029	-0.146503	-0.0529571	-0.10579	0.066693	0.460751	0.225522	0.0792059	0.106122	0.001143	-0.13333	-0.156474	-0.53951	0.173349	-0.00362587	-0.172919	-0.285865	-0.31119	-0.236781	-0.0853119	0.0916857	0.245016	0.340487	0.363301	0.306313	0.173349
YDL078C	MDH3	no	non_periodic	F	no	no_RIBI	no	no RP	0.632875	0.472839	0.3414	0.0653292	-0.00118345	0.174654	-0.567546	-0.474023	-0.166746	-0.0144285	-0.0626619	0.10959	-0.0524773	0.0944852	0.0462166	0.112568	-0.193566	-0.139635	-0.129414	-0.169898	-0.00799461	0.234775	-1.67045	-1.43773	-1.21526	-1.06868	-1.02539	-1.07532	-1.19704	-1.37325	-1.56485	-1.72753	-1.83145	-1.82243	-1.67045
YDL079C	MRK1	no	non_periodic	C	no	no_RIBI	no	no RP	-0.468853	-1.16038	-0.899733	-0.143188	-0.926215	-0.779787	0.325665	0.234165	0.119946	-0.0195297	0.0354663	0.171785	0.272909	0.2052	-0.0368358	-0.0304472	-0.223797	-0.297632	-0.291045	-0.335799	-0.278578	-0.158049	-1.15404	-1.10078	-0.974621	-0.837056	-0.732031	-0.668412	-0.644697	-0.664614	-0.724541	-0.823618	-0.962658	-1.09848	-1.15404
YDL080C	THI3	no	non_periodic	B	no	no_RIBI	no	no RP	-0.501993	-0.156848	-0.659179	-0.243147	-0.22335	-0.403595	0.258846	-0.0665015	0.255584	0.000795801	-0.123354	-0.017733	-0.070004	0.0709105	0.33836	0.043282	0.212009	0.0744305	0.160003	-0.0572233	0.0243249	-0.411487	0.0554891	0.26053	0.403635	0.462946	0.440497	0.341828	0.180228	-0.0142625	-0.191919	-0.292836	-0.280628	-0.150777	0.0554891
YDL081C	RPP1A	no	non_periodic	D	no	no_RIBI	no	no RP	0.676603	0.99525	1.05915	1.64826	1.49247	2.18235	0.971659	0.497221	1.1232	0.0625934	-0.0402363	0.276776	-0.163576	0.151919	0.05223	0.59044	0.095093	0.101683	-0.059294	0.157664	0.0249565	1.08041	-1.31862	-1.34272	-1.42082	-1.5619	-1.76149	-1.95966	-2.05979	-2.00639	-1.81468	-1.58491	-1.42209	-1.34271	-1.31862
YDL083C	RPS16B	no	non_periodic	A	no	no_RIBI	yes	RPS	1.45619	1.87091	1.49265	1.75653	1.73203	1.82149	0.300334	-0.138878	0.328842	0.00888259	-0.0255354	-0.0114336	-0.274776	-0.00832968	0.0284834	0.121439	0.119272	0.292587	0.280455	0.281441	0.104493	0.184841	-1.64115	-1.71975	-1.74519	-1.736	-1.71256	-1.6631	-1.57778	-1.47956	-1.39186	-1.35208	-1.40076	-1.51946	-1.64115
YDL084W	SUB2	no	non_periodic	H	no	no_RIBI	no	no RP	1.90376	1.69523	1.67786	0.436956	0.909544	0.7844	-1.46681	-0.785682	-0.893455	-0.0710981	-0.108653	0.0195124	-0.0939404	0.0874721	0.444999	0.225575	0.258507	0.0484869	0.112923	0.000964443	0.00611612	0.0687583	-2.08692	-2.11108	-2.07298	-2.01514	-1.97297	-1.9359	-1.88587	-1.83434	-1.79101	-1.78622	-1.86178	-1.98961	-2.08692
YDL085C-A		no	non_periodic	H	no	no_RIBI	no	no RP	0.342979	0.0740098	0.504281	-1.7233	-0.279831	-0.00400914	-2.06628	-0.353841	-0.50829	0.141898	-0.208474	-0.0452784	-0.301962	0.00803367	-1.27443	0.379495	-0.104603	0.156073	-0.389966	0.395369	-0.322885	0.368997	0.816496	0.930274	1.10189	1.26991	1.40456	1.482	1.48318	1.41123	1.27278	1.09554	0.927645	0.817916	0.816496
YDL085W	NDE2	no	non_periodic	C	no	no_RIBI	no	no RP	-1.39558	-1.52735	-1.55352	-0.537864	-0.702404	-0.762908	0.857716	0.824949	0.79061	0.0714887	-0.121518	0.141677	0.140955	0.291927	-0.360516	0.120729	-0.174115	-0.244491	-0.41246	-0.215279	-0.177221	0.1348	-1.26088	-0.714337	-0.32344	-0.11298	-0.0707767	-0.184016	-0.449215	-0.867943	-1.41307	-1.94969	-2.15587	-1.83851	-1.26088
YDL086W		no	non_periodic	E	no	no_RIBI	no	no RP	0.757782	0.339649	0.597097	0.809799	0.693583	0.840575	0.0520176	0.353934	0.243478	0.0370474	-0.0446221	0.0773601	0.162752	-0.0648115	-0.0566323	0.0112097	-0.142076	-0.0524339	-0.213903	-0.150835	-0.122773	0.159101	-1.51284	-1.26758	-1.03999	-0.893074	-0.851085	-0.904615	-1.034	-1.22156	-1.4271	-1.60088	-1.70448	-1.6822	-1.51284
YDL087C	LUC7	no	uncertain	E	no	no_RIBI	no	no RP	0.0419108	-0.176611	0.359414	-0.769892	-0.659016	-0.686885	-0.811803	-0.482405	-1.0463	-0.01964	-0.154066	-0.0335609	0.0714129	0.0694447	-0.127071	0.232645	0.24731	0.100541	0.00847576	0.0568281	-0.0909905	-0.382763	1.19321	1.12273	1.06958	1.05656	1.08886	1.14885	1.21154	1.26267	1.28763	1.28697	1.27662	1.25009	1.19321
YDL088C	ASM4	no	uncertain	F	no	no_RIBI	no	no RP	2.28037	1.81658	1.17984	-0.517512	-0.133311	-0.0743101	-2.79788	-1.94989	-1.25415	-0.0326607	-0.121345	-0.0963855	-0.0708624	-0.00346915	0.133461	0.0887378	0.175452	0.00345225	0.250924	0.117079	0.135472	-0.202716	0.310472	0.304448	0.309378	0.321609	0.337208	0.352724	0.365181	0.373042	0.373113	0.363672	0.34677	0.326725	0.310472
YDL091C		no	non_periodic	F	no	no_RIBI	no	no RP	0.186384	0.109987	-0.215749	-0.958876	-0.791639	-0.817816	-1.14526	-0.901626	-0.602066	-0.0103383	-0.0195507	-0.0144868	-0.0472169	-0.0496537	-0.433295	-0.122386	-0.168433	-0.106188	-0.210661	-0.132768	-0.205329	-0.449873	1.33555	1.3867	1.35414	1.26338	1.14341	1.00947	0.885854	0.812471	0.814376	0.893786	1.03655	1.20449	1.33555
YDL092W	SRP14	no	non_periodic	E	no	no_RIBI	no	no RP	1.34879	0.701756	0.897344	-0.308201	-1.27752	0.478753	-1.657	-1.97928	-0.418591	0.111328	-0.111384	0.00441578	-0.435804	0.0962597	-1.39023	0.448991	-0.0711233	0.517693	0.0214543	0.451237	-0.0392992	0.854384	-0.913633	-0.903125	-0.785489	-0.625148	-0.477909	-0.366138	-0.300333	-0.290758	-0.340019	-0.449016	-0.61578	-0.799233	-0.913633
YDL093W	PMT5	yes	G1/S	H	no	no_RIBI	no	no RP	-0.842902	-1.1268	-0.75425	-2.8223	-1.01946	-1.25566	-1.9794	0.107341	-0.501414	0.188957	0.354457	0.40217	0.621993	0.244884	0.380798	-0.433186	-0.428991	-0.469885	-0.605891	-0.694926	-0.425783	-0.307097	0.139459	-0.113878	-0.271693	-0.27333	-0.132182	0.0912187	0.324109	0.51081	0.619	0.635822	0.560999	0.389257	0.139459
YDL094C		no	non_periodic	B	no	no_RIBI	no	no RP	-1.69319	-1.5908	-1.48813	-0.0304796	-0.0347136	-0.333479	1.66271	1.55608	1.15466	0.0665689	-0.106929	0.159147	0.079505	0.363511	-0.476872	0.190411	-0.0185141	-0.204706	-0.254873	-0.213262	-0.0505663	-0.00471373	NA	NA	NA	NA	NA	NA	NA	NA	NA	NA	NA	NA	NA
YDL095W	PMT1	yes	G1/S	B	no	no_RIBI	no	no RP	-0.62764	-0.42571	-0.365954	0.576466	0.592384	0.288167	1.20411	1.01809	0.654121	0.107335	0.0858212	0.298778	0.389022	0.348339	0.47375	-0.0206168	-0.0505183	-0.290165	-0.278433	-0.404318	-0.167066	-0.033515	-1.13611	-1.37032	-1.56522	-1.67506	-1.67086	-1.53607	-1.30615	-1.06156	-0.863252	-0.75816	-0.779394	-0.920269	-1.13611
YDL096C		no	non_periodic	A	no	no_RIBI	no	no RP	-0.408401	-0.160994	0.541556	-0.202771	0.271125	-0.0238261	0.20563	0.43212	-0.565382	0.0720616	-0.163968	0.166635	-0.0696086	0.243719	-0.646574	0.231042	-0.0466578	-0.325315	-0.313345	-0.265123	-0.0875909	0.0476146	NA	NA	NA	NA	NA	NA	NA	NA	NA	NA	NA	NA	NA
YDL097C	RPN6	no	non_periodic	F	no	no_RIBI	no	no RP	1.27941	1.00441	1.21649	0.506693	0.601738	0.479864	-0.772721	-0.402674	-0.736629	0.0572439	-0.0352473	0.0520815	-0.144421	-0.19927	0.048111	-0.0647407	0.162051	0.0718604	0.292002	0.168067	0.218515	0.217104	-0.802402	-0.825971	-0.816845	-0.793394	-0.772032	-0.748164	-0.714368	-0.677927	-0.647182	-0.639927	-0.676889	-0.744649	-0.802402
YDL098C	SNU23	no	non_periodic	J	no	no_RIBI	no	no RP	-0.906936	-0.562665	-0.853345	-1.24999	-0.727997	-1.05354	-0.343049	-0.165332	-0.2002	0.0544707	0.0767064	0.0157168	-0.0928944	0.0640306	-0.711197	0.194868	-0.0128357	0.109208	0.126956	0.0612026	-0.0748836	-0.0757608	-0.389992	-0.828379	-1.11289	-1.08964	-0.793716	-0.389004	-0.013735	0.261044	0.409671	0.423769	0.298484	0.0204086	-0.389992
YDL099W		no	non_periodic	E	no	no_RIBI	no	no RP	0.781747	0.249421	0.593752	0.5163	0.938479	0.954162	-0.265447	0.689059	0.36041	0.243663	0.0385801	0.0986254	-0.0414247	-0.0414383	-1.06172	0.141636	-0.033691	0.122739	-0.0504265	0.46588	0.34952	0.564074	-0.341062	-0.291876	-0.178623	-0.0514176	0.0538987	0.12188	0.144888	0.120184	0.0508233	-0.0546884	-0.182686	-0.296928	-0.341062
YDL100C		no	non_periodic	F	no	no_RIBI	no	no RP	0.785169	0.277075	0.577701	0.219117	0.561305	0.321269	-0.566053	0.284229	-0.256433	0.0493837	0.0260277	0.159857	0.0243164	0.0244594	0.29367	0.141601	-0.164687	0.0260619	-0.0915856	-0.122095	-0.0576905	0.244322	-1.39991	-1.20366	-1.07856	-1.05608	-1.14815	-1.33582	-1.577	-1.8154	-1.9554	-1.93639	-1.80605	-1.61786	-1.39991
YDL101C	DUN1	yes	G1/S	H	no	no_RIBI	no	no RP	-1.0676	-0.947587	-0.595496	-1.12409	-0.22719	-0.679722	-0.0564868	0.720398	-0.0842256	0.468327	3.46625	0.500468	0.588556	0.128732	0.15335	-0.374589	-0.325703	-0.73771	-0.856003	-0.963747	-0.522961	-0.401711	0.413979	0.399888	0.488428	0.634216	0.789699	0.918068	0.992176	1.00275	0.945833	0.831903	0.684043	0.527579	0.413979
YDL102W	CDC2	yes	G1/S	I	no	no_RIBI	no	no RP	-1.13119	-0.676123	-0.48104	-1.09833	0.178734	-0.845438	0.0328604	0.854857	-0.364398	0.306436	0.438439	0.291585	0.247908	-0.124751	-0.446752	-0.336335	-0.387479	-0.222386	-0.0913787	-0.0479775	0.343605	0.28579	-2.01731	-1.74331	-1.02693	-0.367068	0.100559	0.386206	0.504566	0.461936	0.253136	-0.138182	-0.745157	-1.5149	-2.01731
YDL103C	QRI1	yes	G1/S	H	no	no_RIBI	no	no RP	-0.305474	-0.484072	-0.0189114	-1.91461	-1.39073	-1.39889	-1.60914	-0.906662	-1.37998	0.267779	0.27461	0.379739	0.306997	-0.077876	-0.333076	-0.449659	-0.458375	-0.392842	-0.23135	-0.212156	0.195133	0.18653	-1.00632	-1.16092	-1.19111	-1.10553	-0.953236	-0.774055	-0.603129	-0.477037	-0.417814	-0.443929	-0.570855	-0.781245	-1.00632
YDL104C	QRI7	no	uncertain	J	no	no_RIBI	no	no RP	-0.607212	-0.59635	-0.80008	-0.098745	-0.0972541	-0.169287	0.508467	0.499096	0.630793	0.0460011	-0.088569	0.0470638	-0.242933	-0.0443878	-0.483235	-0.0166259	-0.0892865	0.193913	0.0876967	0.208931	0.266225	0.0545692	1.60163	1.63958	1.70633	1.78693	1.87108	1.9317	1.94261	1.90508	1.82195	1.71908	1.64143	1.60325	1.60163
YDL105W	QRI2	yes	G1/S	F	no	no_RIBI	no	no RP	-0.0460397	-0.65863	-0.337048	0.173297	0.228917	0.25288	0.219336	0.887547	0.589928	0.427291	0.416348	0.339188	0.381567	-0.0166541	-0.996152	-0.275383	-0.633604	-0.605241	-0.551633	-0.0917273	0.2176	0.405201	0.662809	0.798547	0.951137	1.07723	1.16148	1.19005	1.15238	1.05649	0.915839	0.762508	0.643725	0.602764	0.662809
YDL106C	PHO2	no	non_periodic	E	no	no_RIBI	no	no RP	0.238303	0.165457	-0.0326536	-0.773371	-0.603428	-0.326859	-1.01167	-0.768885	-0.294205	0.142583	0.0458532	0.0773761	0.203049	0.0107022	-0.10623	-0.134176	0.0236895	-0.066368	0.0308268	-0.0340192	-0.120031	-0.352769	1.47626	1.52237	1.55224	1.57008	1.58385	1.58209	1.55252	1.50365	1.44324	1.3935	1.38694	1.42389	1.47626
YDL107W	MSS2	no	non_periodic	F	no	no_RIBI	no	no RP	0.24698	0.0688521	-0.0296441	-0.183967	0.127362	0.0562749	-0.430948	0.0585095	0.085919	-0.0970081	-0.0929262	-0.0324662	-0.0232755	0.122634	-0.186226	0.117023	0.028987	0.0521521	-0.151185	-0.0544433	-0.214692	-0.296892	0.715651	0.515313	0.416812	0.457613	0.608698	0.8079	0.993211	1.12671	1.18537	1.16686	1.08351	0.929276	0.715651
YDL108W	KIN28	no	non_periodic	F	no	no_RIBI	no	no RP	0.450881	0.283619	0.190151	0.28141	0.34487	0.206911	-0.169471	0.0612514	0.0167598	-0.0368834	-0.0692525	0.0956503	-0.0704621	0.036196	0.139699	0.0912419	0.025814	0.107298	0.023055	0.110178	-0.0731886	-0.356662	0.268448	0.055926	-0.0720596	-0.0698233	0.0495385	0.237792	0.435498	0.595212	0.686854	0.698516	0.631671	0.482539	0.268448
YDL109C		no	non_periodic	F	no	no_RIBI	no	no RP	-1.06104	-1.53373	-1.49391	-0.0500264	-0.332926	-0.031587	1.01101	1.2008	1.46233	-0.0439818	-0.0768363	0.021623	0.130211	0.0170848	0.373217	0.0692508	0.248387	0.115406	0.0972191	-0.0432455	-0.0825858	-0.419622	1.38474	1.48437	1.5421	1.55942	1.54893	1.50544	1.42514	1.32701	1.23198	1.17311	1.186	1.27006	1.38474
YDL110C		no	non_periodic	J	no	no_RIBI	no	no RP	1.38364	1.823	1.23301	0.803603	1.27068	1.06225	-0.580038	-0.552321	-0.17076	0.12379	-0.0255491	0.107057	0.109598	0.206485	-0.141085	0.0955014	-0.38395	-0.155793	-0.596698	-0.370245	-0.591933	-0.224585	1.06567	1.21652	1.35527	1.45345	1.50832	1.50831	1.44318	1.32569	1.17435	1.02953	0.946551	0.960205	1.06567
YDL111C	RPR42	no	non_periodic	A	no	no_RIBI	no	no RP	-0.00723464	0.383296	0.254796	0.294979	0.472892	0.392598	0.302214	0.0895959	0.137802	0.127959	0.0187219	0.142937	0.00876928	0.0752828	0.234835	0.0434996	0.258798	0.0708554	0.289495	0.152068	0.348547	0.0584407	-0.487134	-0.68502	-0.862298	-0.974846	-0.993531	-0.900576	-0.719241	-0.51273	-0.33663	-0.233212	-0.227761	-0.320478	-0.487134
YDL112W	TRM3	no	non_periodic	A	no	no_RIBI	no	no RP	-1.20726	-0.245921	-0.944342	0.164399	0.149201	0.00936592	1.37166	0.395122	0.953708	-2.06217	-0.0266784	-0.163721	0.0709618	-0.023899	0.587774	-0.0210019	0.383002	0.17832	0.39388	0.185214	0.195107	-0.221856	-0.701927	-0.76215	-0.757604	-0.706158	-0.634286	-0.552945	-0.471653	-0.408748	-0.37809	-0.39465	-0.471145	-0.590285	-0.701927
YDL113C	CVT20	no	non_periodic	D	no	no_RIBI	no	no RP	0.357847	0.156234	0.268226	-0.714799	-1.12987	-0.848778	-1.07265	-1.2861	-1.117	0.0715272	-0.0444274	-0.071129	-0.101868	-0.0816366	-0.623061	-0.221525	0.0987878	0.0366715	0.164578	0.203421	0.0047624	-0.167097	0.508653	0.52661	0.510394	0.467854	0.410822	0.350802	0.303139	0.283442	0.297338	0.338914	0.397396	0.460246	0.508653
YDL115C	IWR1	no	non_periodic	E	no	no_RIBI	no	no RP	-0.184208	-0.515565	0.253637	-0.464157	0.0067285	-0.159189	-0.279949	0.522293	-0.412826	-0.0551914	-0.0670097	-0.183946	-0.26392	-0.0161871	-0.0812573	0.245098	0.0774855	0.318083	0.248367	0.3569	-0.0163372	-0.132782	1.20923	1.1427	1.01562	0.870372	0.746524	0.672013	0.667531	0.735947	0.850354	0.97737	1.09977	1.19086	1.20923
YDL116W	NUP84	no	non_periodic	A	no	no_RIBI	no	no RP	0.112081	1.02581	0.266793	-0.204743	0.0026406	0.12043	-0.316824	-1.02317	-0.146363	-0.11802	-0.124218	-0.127676	-0.131107	-0.0109181	0.615987	0.0659225	0.280286	0.110536	0.283486	0.0562048	0.119892	-0.459829	0.324876	0.280349	0.248108	0.235258	0.242685	0.268432	0.306986	0.34943	0.383662	0.399721	0.394388	0.3676	0.324876
YDL117W	CYK3	no	uncertain	D	no	no_RIBI	no	no RP	-1.25802	-0.378229	0.615147	-0.144667	-0.73677	0.900154	1.11335	-0.358541	0.285007	-1.68495	0.0716132	-0.264547	-0.612767	-0.713247	-5.66147	-4.10586	-0.759469	-0.250776	0.839401	1.29664	7.18831	7.6612	0.0223258	0.397268	0.716958	0.922711	1.01503	0.995165	0.860389	0.621458	0.301782	-0.0345962	-0.268124	-0.253672	0.0223258
YDL118W		no	non_periodic	E	no	no_RIBI	no	no RP	-1.20074	-1.19484	-0.852983	-0.802494	-1.07492	0.0355736	0.398244	0.119924	0.888557	0.12363	-0.14461	0.0993433	-0.0166418	0.266676	-0.502238	0.146979	-0.161529	-0.242575	-0.340688	-0.186962	0.00222518	0.0602994	NA	NA	NA	NA	NA	NA	NA	NA	NA	NA	NA	NA	NA
YDL119C		no	uncertain	E	no	no_RIBI	no	no RP	-0.12839	-0.843016	-0.32344	-0.703302	-1.14479	-0.223617	-0.574912	-0.301778	0.0998227	0.343131	0.140019	0.022677	-0.300285	-0.25816	-0.831629	-0.476219	-0.6022	-0.516546	0.0357777	0.309836	0.597314	0.474668	1.28249	1.42181	1.5122	1.5486	1.54271	1.48986	1.38726	1.25672	1.12602	1.03865	1.03959	1.13511	1.28249
YDL120W	YFH1	no	non_periodic	G	no	no_RIBI	no	no RP	-0.629826	-0.0458793	-0.573843	-0.173391	-0.0899446	0.25953	0.456435	-0.0440654	0.833374	-0.0580217	-0.056251	0.0627864	0.048495	0.082843	0.2353	0.0491648	0.115619	0.151327	0.131433	0.119059	-0.0195469	-0.0715565	-1.09268	-1.20212	-1.24258	-1.22062	-1.15799	-1.06123	-0.94186	-0.830726	-0.752688	-0.735219	-0.80337	-0.94164	-1.09268
YDL121C		no	non_periodic	G	no	no_RIBI	no	no RP	-0.481128	0.116135	-0.13232	0.0290426	0.49918	0.411989	0.510171	0.383045	0.544308	0.0110074	-0.191035	0.013197	-0.289397	0.125581	-0.33258	0.635889	0.287326	0.504119	0.204262	0.431543	0.0701959	0.26169	-0.825084	-0.911088	-0.810109	-0.594715	-0.358593	-0.154478	-0.0116692	0.0509273	0.0244964	-0.0951062	-0.308678	-0.585348	-0.825084
YDL123W	SNA4	no	non_periodic	G	no	no_RIBI	no	no RP	0.126128	0.252857	0.164293	0.742645	1.00906	1.07948	0.616517	0.756199	0.91519	0.107316	-0.103582	-0.0379637	0.00779014	-0.0389676	-0.0793177	-0.0785332	0.0942613	-0.015561	0.154842	0.0488003	0.293149	0.233059	0.593791	0.636757	0.673847	0.697674	0.707321	0.699122	0.671869	0.633514	0.591755	0.557947	0.545382	0.55916	0.593791
YDL124W		yes	G1	F	no	no_RIBI	no	no RP	2.60771	1.07594	-1.13969	0.481754	0.981262	0.903213	-2.12595	-0.0946737	2.04291	0.173913	0.0211103	0.115033	-0.127344	0.0101336	-0.465131	-0.246435	-0.430305	-0.237069	-0.177353	-0.119873	-0.104659	0.26969	-0.770492	-0.693445	-0.562391	-0.433374	-0.341951	-0.296015	-0.294562	-0.336977	-0.415723	-0.522359	-0.648043	-0.751245	-0.770492
YDL125C	HNT1	no	non_periodic	G	no	no_RIBI	no	no RP	1.5419	1.64262	1.66935	0.949961	1.03353	1.23696	-0.591943	-0.609094	-0.432389	0.166417	-0.056331	0.19462	-0.192834	0.130989	-0.257247	0.22294	-0.170086	0.0685842	-0.0348549	0.0435809	0.0310482	0.191214	-0.896608	-0.683634	-0.634976	-0.75488	-1.05458	-1.54112	-2.19005	-2.84542	-2.98736	-2.43834	-1.78067	-1.26499	-0.896608
YDL126C	CDC48	no	non_periodic	J	no	no_RIBI	no	no RP	1.72626	2.02423	1.1995	1.01583	1.10623	1.00378	-0.710431	-0.918002	-0.195725	0.0148881	-0.0480221	-0.00299979	-0.116733	0.0306994	0.256584	0.00647366	0.042022	-0.0930723	0.0330662	-0.0129437	0.11454	0.268736	-1.47004	-1.43868	-1.38044	-1.33322	-1.32178	-1.33358	-1.34573	-1.35335	-1.35114	-1.35451	-1.3941	-1.45044	-1.47004
YDL127W	PCL2	yes	G1	C	no	no_RIBI	no	no RP	0.646256	-0.677256	0.391271	2.16785	-0.00770256	0.839947	1.5216	0.669553	0.448676	0.592159	0.482532	0.582401	0.616568	0.247493	-0.316888	-0.685953	-0.792716	-0.822775	-0.383033	0.0514776	0.426018	0.453829	-0.619024	-0.177878	0.283953	0.62985	0.839705	0.917442	0.861144	0.674286	0.36006	-0.058582	-0.506286	-0.768656	-0.619024
YDL128W	VCX1	no	uncertain	E	no	no_RIBI	no	no RP	1.06787	0.156467	0.653495	1.14509	0.538339	0.857071	0.077225	0.381872	0.203576	0.0130592	-0.232154	-0.407421	-0.698938	-0.395064	-0.883362	-0.581918	-0.160243	-0.0610001	0.244116	0.315585	0.508458	0.325013	-0.0334721	0.24388	0.356863	0.314247	0.127871	-0.199887	-0.651251	-1.15038	-1.47249	-1.36374	-0.939008	-0.451412	-0.0334721
YDL129W		no	uncertain	F	no	no_RIBI	no	no RP	1.0292	0.335328	0.0566817	0.298311	0.537947	0.125564	-0.730892	0.202619	0.068882	-0.0405427	-0.171488	-0.150334	-0.23341	-0.0230613	-0.429432	0.294641	0.294053	0.405846	0.25443	0.41248	0.245988	0.224477	1.75196	1.82295	1.83444	1.8051	1.75842	1.69276	1.60713	1.5241	1.46303	1.4504	1.51301	1.63328	1.75196
YDL130W	RPP1B	no	non_periodic	A	no	no_RIBI	no	no RP	1.24542	1.90335	1.85458	1.84113	2.02984	2.13442	0.59571	0.126484	0.279837	0.0730374	-0.0865226	0.104632	-0.235877	0.0871363	0.0388602	0.494482	0.137787	0.255589	0.153249	0.115743	0.0818793	0.546854	-2.01589	-1.9665	-1.86866	-1.77851	-1.73426	-1.72586	-1.73052	-1.74607	-1.76515	-1.80104	-1.88421	-1.98143	-2.01589
YDL130W-A	STF1	no	non_periodic	E	no	no_RIBI	no	no RP	-0.268913	-1.15162	-0.949317	-0.881054	-0.793588	-0.402818	-0.61214	0.358029	0.546499	0.162871	0.0967185	0.0243111	-0.123602	0.140741	-1.41587	-0.33394	-0.83337	-0.331859	-0.852393	-0.0889393	-0.449814	0.278377	-0.50101	-0.11932	0.143957	0.265882	0.254145	0.116088	-0.14062	-0.495051	-0.882077	-1.16018	-1.17553	-0.908633	-0.50101
YDL132W	CDC53	no	non_periodic	J	no	no_RIBI	no	no RP	0.245615	0.634584	0.187074	-0.330452	-0.123101	-0.156878	-0.576067	-0.757684	-0.343952	-0.0771624	-0.081576	-0.118876	-0.0871791	-0.06804	-0.0945025	-0.0852858	-0.0282591	0.0126293	0.0255088	0.0968726	0.0151965	-0.172657	-0.152576	0.039674	0.212794	0.324518	0.363885	0.330989	0.231747	0.0828268	-0.0863847	-0.233467	-0.315577	-0.290674	-0.152576
YDL134C	PPH21	no	non_periodic	C	no	no_RIBI	no	no RP	0.741411	0.757299	0.535942	0.705016	0.382108	0.519325	-0.0363952	-0.375192	-0.0166177	-0.0389121	0.00881602	-0.0627785	-0.226461	-0.15288	0.00391684	-0.0747813	-0.0384843	0.0468768	0.182616	0.061425	0.179578	-0.147536	0.0990324	0.0349871	-0.0523611	-0.144177	-0.221965	-0.260765	-0.240577	-0.166171	-0.061818	0.0370619	0.102408	0.123672	0.0990324
YDL135C	RDI1	no	non_periodic	C	no	no_RIBI	no	no RP	0.0610467	-0.489777	-0.0929129	0.719107	-0.0268337	0.111411	0.65806	0.462943	0.204324	0.16284	0.130055	0.247754	0.40234	0.155556	-0.354039	-0.0504513	-0.268845	-0.166396	-0.199277	-0.0496087	-0.00394546	0.0691219	-1.35705	-1.08953	-0.841887	-0.679178	-0.623862	-0.668166	-0.796196	-0.992554	-1.22018	-1.42599	-1.55647	-1.54059	-1.35705
YDL137W	ARF2	no	non_periodic	A	no	no_RIBI	no	no RP	0.919304	1.65424	1.06711	1.49218	1.48741	1.51094	0.572878	-0.166832	0.443836	-0.141321	-0.145805	-0.116781	-0.304124	0.136119	0.504924	0.197861	0.068793	0.227769	0.155059	0.0523143	-0.0547556	0.0378211	-1.66695	-1.74842	-1.73402	-1.65595	-1.55679	-1.44753	-1.33514	-1.24561	-1.19668	-1.2138	-1.32551	-1.50434	-1.66695
YDL138W	RGT2	no	uncertain	F	no	no_RIBI	no	no RP	0.186009	-0.49994	-0.0622892	0.386951	0.510579	0.459736	0.200941	1.01052	0.522026	0.183869	-0.0797907	-0.483836	-0.546117	-0.364108	-1.35829	-0.554541	0.0132766	0.0807295	0.607696	0.672005	0.768403	0.305884	1.13323	1.33962	1.42309	1.3972	1.28701	1.09807	0.845923	0.58509	0.401952	0.385774	0.554007	0.840098	1.13323
YDL142C	CRD1	no	non_periodic	C	no	no_RIBI	no	no RP	-0.455974	-0.321937	-0.725726	0.024187	-0.541098	-0.508788	0.48016	-0.219161	0.216939	-0.0950996	-0.0490253	-0.0284402	-0.32883	0.0377315	0.275726	0.0875122	0.00138244	0.143767	0.148033	-0.0225092	-0.247619	-0.285086	0.7984	0.716063	0.653978	0.633654	0.659573	0.719265	0.791768	0.859197	0.903301	0.917222	0.90744	0.869335	0.7984
YDL143W	CCT4	no	non_periodic	A	no	no_RIBI	no	no RP	0.313632	0.887159	0.883274	0.472507	0.630493	0.767978	0.158875	-0.256665	-0.115296	0.0648879	-0.0987519	0.065192	-0.121843	-0.0824805	0.332535	0.147701	0.237019	0.222021	0.342652	0.123861	0.262364	0.411617	-1.12131	-1.09352	-1.14163	-1.27612	-1.49646	-1.754	-1.95005	-1.98862	-1.83431	-1.58172	-1.36215	-1.21276	-1.12131
YDL144C		no	non_periodic	F	no	no_RIBI	no	no RP	0.409844	0.238016	-0.0445707	0.544585	0.687085	0.535604	0.134741	0.449069	0.580175	0.0405282	-0.0859829	0.0724885	-0.00437919	-0.0972861	-0.189197	0.10309	-0.194186	0.0849194	-0.103772	-0.0625451	0.014176	0.435239	-1.17365	-1.0208	-0.838413	-0.692509	-0.615996	-0.608039	-0.657779	-0.756924	-0.885953	-1.02451	-1.15578	-1.2252	-1.17365
YDL146W		no	non_periodic	E	no	no_RIBI	no	no RP	0.653494	0.253848	0.373699	-0.683189	-0.98621	-0.540963	-1.33668	-1.24006	-0.914662	-0.106535	0.126119	-0.158581	0.128694	-0.130155	-0.0746709	-0.621993	-0.154688	-0.155136	0.147933	-0.0732185	-0.210242	-0.644367	0.900451	1.00735	1.08876	1.13285	1.14269	1.11337	1.04285	0.947173	0.846228	0.770498	0.75248	0.802556	0.900451
YDL147W	RPN5	no	uncertain	J	no	no_RIBI	no	no RP	1.59283	2.12086	1.34656	0.672027	0.881578	0.686904	-0.920802	-1.23928	-0.659652	-0.0551516	-0.0552966	-0.0991679	-0.249683	-0.189857	-0.241249	0.170581	0.195466	0.242118	0.314237	0.351656	0.235371	0.0677581	-0.515655	-0.517766	-0.468386	-0.396785	-0.329426	-0.275065	-0.237452	-0.223623	-0.23697	-0.281805	-0.361541	-0.454551	-0.515655
YDL148C	NOP14	no	uncertain	A	yes	RIBOSOME BIOGENESIS	no	no RP	-0.58058	0.260563	0.0531812	-0.481892	0.233332	-0.655423	0.0986884	-0.0272312	-0.708604	-2.04272	-0.0916049	-0.149944	-0.107875	-0.0862191	-0.0609814	0.420892	0.630541	0.451097	0.470324	0.517044	0.368939	0.0388331	-0.104702	-0.121574	-0.110415	-0.0824962	-0.0499242	-0.0169862	0.0133999	0.0352502	0.0426843	0.0293382	-0.00863713	-0.0611708	-0.104702
YDL149W	APG9	no	non_periodic	B	no	no_RIBI	no	no RP	-1.17032	-1.10959	-1.89488	-0.168622	-0.359262	-0.665161	1.0017	0.750331	1.22972	0.053271	0.124976	0.00431311	0.101494	-0.10318	-0.708359	-0.413311	-0.283288	-0.243485	-0.145644	-0.130853	-0.0539186	0.0281886	2.21979	2.48545	2.61162	2.62138	2.55423	2.40592	2.16978	1.88435	1.61543	1.47738	1.5711	1.86839	2.21979
YDL150W	RPC53	no	uncertain	H	yes	RNA POLYMERASES I AND III ASSOCIATED FACTORS	no	no RP	0.555686	0.25758	0.923349	-0.0564717	0.604392	0.170204	-0.612158	0.346812	-0.753145	0.0132091	-0.0964936	-0.0748814	-0.0171254	-0.102351	-0.406651	0.437728	0.427426	0.497216	0.319174	0.535795	0.160897	0.334846	-0.335144	-0.31392	-0.272565	-0.232231	-0.207262	-0.197432	-0.19772	-0.206573	-0.221791	-0.245878	-0.28408	-0.322654	-0.335144
YDL152W		no	non_periodic	G	no	no_RIBI	no	no RP	-2.08505	-1.72889	-1.13877	-1.62409	0.0412114	-0.231895	0.46097	1.77011	0.906874	0.0508824	-0.144385	0.165706	-0.0436807	0.329398	-0.564007	0.14544	-0.0119175	-0.21977	-0.234337	-0.124637	0.0748791	0.0347688	NA	NA	NA	NA	NA	NA	NA	NA	NA	NA	NA	NA	NA
YDL153C	SAS10	no	uncertain	B	yes	RIBOSOME BIOGENESIS	no	no RP	-0.441803	0.0966341	-0.358321	-0.120087	-0.287398	-0.789566	0.321717	-0.384032	-0.431245	-1.90533	-0.0793004	-0.160207	-0.475766	-0.174776	-0.424022	0.306581	0.563946	0.666848	0.645997	0.731382	0.413717	0.434345	-0.66165	-0.68539	-0.679947	-0.660884	-0.642382	-0.620348	-0.588411	-0.553384	-0.523529	-0.515402	-0.547575	-0.608348	-0.66165
YDL154W	MSH5	no	non_periodic	B	no	no_RIBI	no	no RP	-2.3363	-2.29619	-2.38867	-1.10862	-0.845241	-3.2777	1.22768	1.45095	-0.889034	-0.0331256	0.155848	0.239907	0.64133	0.342918	0.390813	0.0231073	0.136491	-0.159593	-0.251096	-0.371877	-0.298849	-0.464904	1.13741	1.19072	1.20041	1.17676	1.13519	1.07807	1.01015	0.950387	0.913447	0.913968	0.964085	1.05118	1.13741
YDL155W	CLB3	no	non_periodic	J	no	no_RIBI	no	no RP	-0.394554	0.907276	-0.19171	0.0812245	0.854633	0.299189	0.475778	-0.0526428	0.490899	-0.0832613	-0.017067	0.219492	0.438374	0.21184	0.995315	0.223124	0.192368	0.0707519	-0.0018932	-0.267759	-0.349543	-0.401769	1.08161	0.901069	0.680563	0.489571	0.388514	0.41099	0.544693	0.736108	0.922028	1.06327	1.15224	1.16882	1.08161
YDL156W		yes	G1/S	E	no	no_RIBI	no	no RP	-0.197227	-0.768885	0.405964	-1.22375	-0.96889	-0.894397	-1.02653	-0.200005	-1.30036	0.490949	0.465766	0.374722	0.438863	-0.0669146	-0.902184	-0.791923	-0.769704	-0.704993	-0.456932	-0.132043	0.40585	0.328534	1.20938	1.23231	1.21921	1.18547	1.14765	1.10719	1.06543	1.035	1.02186	1.03377	1.08129	1.15149	1.20938
YDL157C		no	non_periodic	E	no	no_RIBI	no	no RP	-0.890792	-1.18983	0.0497637	-2.92152	-1.9335	-0.593019	-2.03072	-0.74367	-0.642783	0.136109	0.153882	0.264644	0.240288	0.224317	0.402714	0.287411	-0.372017	0.025586	-0.439747	-0.147489	-0.411071	-0.149214	-1.34359	-1.6578	-1.93147	-2.08666	-2.06348	-1.85049	-1.52722	-1.21057	-0.970303	-0.851376	-0.885138	-1.06474	-1.34359
YDL162C		no	non_periodic	D	no	no_RIBI	no	no RP	-1.77632	-1.68801	-1.38081	-1.41448	-1.76864	-0.700874	0.361846	-0.080632	0.679936	0.065047	-0.124082	0.178936	0.180174	0.295696	-0.266766	0.22186	-0.0789306	-0.261126	-0.406074	-0.247116	0.0552962	0.0371527	NA	NA	NA	NA	NA	NA	NA	NA	NA	NA	NA	NA	NA
YDL164C	CDC9	yes	G1/S	E	no	no_RIBI	no	no RP	-0.342242	-1.01119	0.36884	-0.861231	-0.933252	-0.598806	-0.518989	0.0779341	-0.967645	0.635088	2.90759	0.736406	0.549056	-0.0454301	-0.795444	-4.24796	-4.65463	-3.63107	-0.827533	-0.340459	0.335317	0.879696	-0.399599	-0.44093	-0.241782	0.0656005	0.361131	0.588603	0.720925	0.748928	0.668354	0.483413	0.204778	-0.131774	-0.399599
YDL165W	CDC36	no	non_periodic	B	no	no_RIBI	no	no RP	-0.564856	-0.594311	-0.493136	-0.399964	-0.287978	-0.684827	0.164892	0.306333	-0.191691	-0.0289425	-0.154615	0.22364	-0.21207	0.0140081	0.462471	0.387683	-0.0621585	0.314238	0.054984	0.0718888	-0.0307487	0.300961	-0.161646	-0.077353	0.0466739	0.163957	0.247704	0.287232	0.278509	0.224461	0.133836	0.0222572	-0.0896393	-0.165157	-0.161646
YDL166C	FAP7	no	non_periodic	H	no	no_RIBI	no	no RP	-0.0658433	0.0192835	0.362291	0.0905708	0.836149	0.251529	0.156414	0.816865	-0.110762	-0.0759204	-0.285976	0.0566468	-0.0628636	0.154715	0.667588	0.666304	0.450942	0.589219	0.279816	0.257454	-0.0617673	0.151014	-0.479434	-0.767025	-0.957775	-0.980734	-0.839892	-0.593671	-0.322999	-0.0977123	0.0436944	0.0801292	0.000169985	-0.197264	-0.479434
YDL167C	NRP1	no	uncertain	A	no	no_RIBI	no	no RP	-0.201512	0.386604	0.267791	0.323744	0.47318	0.313744	0.525256	0.0865761	0.0459525	-0.0389466	-0.0805917	-0.082809	-0.20032	-0.081148	0.18032	0.173107	0.349019	0.281828	0.432766	0.36463	0.303041	-0.124123	-0.101364	-0.532255	-0.702226	-0.512533	-0.11654	0.299468	0.633134	0.846316	0.926546	0.874176	0.690545	0.356567	-0.101364
YDL168W	SFA1	no	non_periodic	F	no	no_RIBI	no	no RP	0.0106431	-0.256941	-0.202725	0.124761	-0.0481143	0.103162	0.114118	0.208826	0.305886	0.00599744	0.0341697	0.0538832	0.0441706	0.0621506	0.225453	0.0155674	-0.0377225	0.082908	0.0494487	0.00277766	-0.0661433	0.141029	-0.598341	-0.512959	-0.485968	-0.529217	-0.641851	-0.798962	-0.953444	-1.05458	-1.05693	-0.96804	-0.844952	-0.71793	-0.598341
YDL169C	UGX2	no	non_periodic	F	no	no_RIBI	no	no RP	-0.597957	-1.51631	-1.43293	-0.132086	-0.627082	-0.36397	0.465871	0.889228	1.06896	0.0950353	-0.13245	0.180838	0.0960914	0.305409	-0.354823	0.144812	-0.063257	-0.266873	-0.280303	-0.185921	0.0419296	0.0809271	0.068467	0.389988	0.558704	0.578474	0.465302	0.223524	-0.135986	-0.567241	-0.93629	-1.02799	-0.783523	-0.360722	0.068467
YDL171C	GLT1	no	non_periodic	D	no	no_RIBI	no	no RP	-0.170326	-0.108769	0.197794	1.29703	0.442917	0.636489	1.46736	0.551686	0.438695	0.0494746	0.114909	0.112413	0.150787	-0.0125382	0.515831	-0.18791	0.0711373	-0.00695237	0.137875	-0.0594827	-0.00967274	-0.278124	-1.12416	-1.03975	-0.900756	-0.768071	-0.679945	-0.640651	-0.644336	-0.689751	-0.76786	-0.872411	-1.00031	-1.10711	-1.12416
YDL172C		no	non_periodic	B	no	no_RIBI	no	no RP	-0.466859	-0.23047	-0.740684	1.15181	0.460548	0.0121748	1.61867	0.691018	0.752859	-0.0290215	-0.211885	0.10464	0.224681	0.431899	0.229551	0.284857	0.241225	-0.0517054	-0.231253	-0.303537	-0.286346	-0.175957	NA	NA	NA	NA	NA	NA	NA	NA	NA	NA	NA	NA	NA
YDL173W		no	non_periodic	B	no	no_RIBI	no	no RP	0.0755151	0.674645	-0.291556	0.196331	0.307527	-0.850736	0.120816	-0.367119	-0.55918	0.110309	-0.169068	0.194206	0.125425	0.0557588	-0.03306	0.354899	0.154505	0.045704	-0.0843062	-0.0485349	-0.157798	0.0497992	-0.313789	-0.198061	-0.098943	-0.044766	-0.0448846	-0.0937622	-0.177002	-0.275493	-0.363236	-0.419277	-0.437195	-0.403772	-0.313789
YDL174C	DLD1	no	non_periodic	C	no	no_RIBI	no	no RP	0.573082	0.277324	-0.155705	1.03276	0.540347	0.3565	0.459675	0.263023	0.512205	-0.00759753	-0.0884116	0.0352133	0.0582869	-0.00823982	0.0869196	0.0256942	-0.105978	-0.0586686	-0.101222	-0.206062	-0.228405	-0.121253	-0.732787	-0.671158	-0.566552	-0.464769	-0.395541	-0.363577	-0.365429	-0.399717	-0.459352	-0.539118	-0.636127	-0.717694	-0.732787
YDL175C	AIR2	no	non_periodic	F	no	no_RIBI	no	no RP	0.26055	0.157445	-0.0623428	0.413689	0.40135	0.575449	0.153139	0.243905	0.637792	0.0300918	-0.194979	0.0300899	0.0427128	0.0699241	0.0265524	-0.0987935	0.399531	0.211774	0.275826	0.0429523	0.0757642	-0.392175	0.882457	0.865538	0.841228	0.821642	0.815048	0.81843	0.826015	0.837332	0.847213	0.855382	0.869189	0.883112	0.882457
YDL176W		yes	G2/M	G	no	no_RIBI	no	no RP	-1.68459	-1.29909	-1.47404	-0.895658	-0.583765	-0.585558	0.788931	0.715326	0.888479	-0.145778	-0.117749	-0.0220355	0.0779158	-0.00317845	0.50414	0.15951	0.281618	0.397589	0.346953	0.124386	-0.258308	-0.323377	1.014	0.964013	0.910877	0.876192	0.871719	0.892455	0.926625	0.966269	0.998621	1.01932	1.03583	1.03974	1.014
YDL177C		no	non_periodic	E	no	no_RIBI	no	no RP	-0.0198301	-0.0388168	0.139464	-0.292716	-0.393137	0.00943397	-0.272886	-0.35432	-0.13003	0.0297655	-0.157488	-0.10004	-0.536489	-0.0254176	-0.923088	0.420871	0.205957	0.486593	-0.0278194	0.513055	0.021567	0.179577	1.71237	1.51292	1.21342	0.898245	0.662154	0.59364	0.723006	0.980982	1.25884	1.49073	1.66754	1.76084	1.71237
YDL178W	DLD2	no	non_periodic	C	no	no_RIBI	no	no RP	1.20303	0.816063	0.701902	0.216389	-0.437624	-0.0179103	-0.98664	-1.25369	-0.719812	-0.0409499	-0.104109	-0.0477822	-0.159268	-0.0241954	0.0588969	0.141883	0.141153	0.151019	0.206872	0.0389372	0.196574	-0.169985	0.324892	0.313651	0.312944	0.320895	0.33449	0.350566	0.365923	0.378244	0.383196	0.377923	0.363727	0.343993	0.324892
YDL179W	PCL9	no	uncertain	G	no	no_RIBI	no	no RP	-1.28319	-0.478784	1.91126	-1.86037	-0.504647	1.41723	-0.577175	-0.0258633	-0.494034	4.46203	-3.47941	-4.69366	-6.90611	-13.1272	-9.60931	-18.5511	-7.32951	-3.39613	12.5027	21.3462	25.5854	24.7013	0.903268	1.26546	1.4934	1.58446	1.56425	1.43346	1.18855	0.854219	0.489151	0.225119	0.218188	0.494772	0.903268
YDL180W		no	non_periodic	D	no	no_RIBI	no	no RP	0.221855	0.479924	0.707945	-0.239365	-0.519025	0.10078	-0.46122	-0.998949	-0.607165	0.00484623	-0.0289205	-0.0884062	-0.181521	-0.057378	0.0261017	-0.364559	-0.115548	0.0843509	0.196183	0.0115438	0.121127	0.00249697	1.47877	1.36062	1.23116	1.14135	1.121	1.16527	1.24911	1.34759	1.43138	1.48926	1.53129	1.53911	1.47877
YDL181W	INH1	no	non_periodic	E	no	no_RIBI	no	no RP	0.212583	-0.897775	-0.138818	0.589872	-0.0958884	0.54979	0.377289	0.801887	0.688608	-0.407017	-0.0963093	-0.0447688	0.00956252	-0.0498732	-0.78789	-0.078936	-0.865148	-0.337077	-0.76874	-0.449742	-0.511028	-0.0422143	-0.213425	-0.0944578	-0.0230237	-0.0148878	-0.0700811	-0.175837	-0.306586	-0.428571	-0.501572	-0.504025	-0.447643	-0.344573	-0.213425
YDL182W	LYS20	no	non_periodic	E	no	no_RIBI	no	no RP	1.16164	-0.381913	0.33402	1.4471	0.564932	1.51047	0.285465	0.946846	1.17645	0.366253	0.161556	0.328047	0.401558	0.27437	1.00979	0.213739	0.489355	0.0566095	0.388021	0.277377	0.612638	0.287841	-0.898974	-0.964074	-0.933905	-0.839383	-0.723336	-0.607346	-0.506926	-0.442576	-0.426906	-0.472374	-0.589491	-0.75405	-0.898974
YDL183C		no	non_periodic	F	no	no_RIBI	no	no RP	0.750313	-0.66207	-0.243687	-0.527126	-0.715023	-0.713753	-1.27744	-0.0529524	-0.470066	-0.123734	-0.0721185	-0.158904	0.233224	0.165584	0.218591	0.21262	0.229082	0.141951	0.123388	0.156995	-0.0673128	-0.275176	1.46472	1.31703	1.08865	0.847066	0.660935	0.588307	0.65678	0.834776	1.0492	1.24277	1.39892	1.48939	1.46472
YDL185W	TFP1	no	non_periodic	A	no	no_RIBI	no	no RP	1.10613	1.42304	1.27848	1.34894	1.00468	1.23636	0.242809	-0.41836	-0.0421144	0.000775234	0.00720032	0.00258704	0.0927585	0.136097	0.430534	-0.0582944	0.0911737	-0.110983	-0.0662093	-0.137472	-0.0153536	0.0663074	-2.49347	-2.38193	-2.18357	-1.99322	-1.87143	-1.81686	-1.81264	-1.86044	-1.95007	-2.08345	-2.27253	-2.44868	-2.49347
YDL186W		no	non_periodic	F	no	no_RIBI	no	no RP	0.301282	-0.0553527	-0.24903	0.111829	0.0804783	-0.377866	-0.189453	0.135831	-0.128836	0.0316283	-0.139561	0.142874	0.196937	0.391356	-0.169131	0.219718	0.103629	-0.178691	-0.242744	-0.259634	-0.0878721	0.0243831	-0.988267	-1.21512	-1.36373	-1.39521	-1.31142	-1.13379	-0.910557	-0.705723	-0.561699	-0.510713	-0.576665	-0.752091	-0.988267
YDL187C		no	non_periodic	I	no	no_RIBI	no	no RP	-1.31549	-1.26194	-1.90043	-0.562354	0.55289	-0.0147266	0.753136	1.81483	1.8857	-0.135554	-0.156241	0.00880251	0.178871	0.277237	0.67106	0.140729	0.0782031	0.0175593	-0.302859	-0.262758	-0.213361	-0.147585	NA	NA	NA	NA	NA	NA	NA	NA	NA	NA	NA	NA	NA
YDL188C	PPH22	no	non_periodic	D	no	no_RIBI	no	no RP	0.138759	0.362691	0.0989491	0.409821	0.0775196	0.371498	0.271062	-0.285171	0.272549	0.0386589	0.0223748	0.0472507	-0.0478006	-0.0344867	0.0227972	-0.220873	-0.2186	-0.0547732	-0.0267311	-0.120245	-0.080232	0.135431	-0.160477	-0.142903	-0.125834	-0.11995	-0.129929	-0.149152	-0.166592	-0.175934	-0.17427	-0.167675	-0.167116	-0.16869	-0.160477
YDL189W	RBS1	no	non_periodic	A	no	no_RIBI	no	no RP	-0.217789	0.302941	0.157836	-0.0932113	0.0843449	-0.372449	0.124577	-0.218596	-0.530284	-0.0402443	-0.0428618	-0.0397279	0.227881	0.0531641	0.135698	0.176728	0.412082	0.0385093	0.116745	0.121704	-0.125317	-0.308671	0.225173	0.292406	0.334146	0.341311	0.315346	0.262503	0.195513	0.132628	0.0913586	0.0816438	0.103132	0.154254	0.225173
YDL190C	UFD2	no	non_periodic	A	no	no_RIBI	no	no RP	-1.28994	-0.654118	-1.3357	0.137926	-0.139673	-0.131814	1.42786	0.514445	1.20389	-0.0943774	-0.0572	-0.160071	-0.0708399	-0.0894285	0.364096	-0.145468	0.0731926	-0.0272015	0.198789	-0.0263587	0.0511273	-0.396829	-0.359247	-0.372873	-0.384865	-0.401112	-0.424117	-0.441969	-0.440111	-0.417077	-0.378562	-0.342795	-0.331438	-0.3427	-0.359247
YDL191W	RPL35A	no	uncertain	A	no	no_RIBI	yes	RPL	1.65911	2.24444	1.88997	1.77443	1.80364	1.84918	0.115326	-0.440802	-0.0407867	-0.122232	-0.111422	-0.289957	-0.272615	0.00745202	-0.0837762	0.331961	0.219589	0.396082	0.327508	0.386727	0.108476	0.0337241	-1.38866	-1.28709	-1.32128	-1.50942	-1.87453	-2.40498	-2.99903	-3.35384	-3.09513	-2.48941	-1.96868	-1.61434	-1.38866
YDL192W	ARF1	no	non_periodic	A	no	no_RIBI	no	no RP	1.44302	2.18945	1.70505	1.3801	1.56219	1.61703	-0.0629196	-0.627259	-0.0880172	-0.0432192	-0.00978088	0.122262	-0.117827	0.120617	0.272989	0.253479	-0.0050173	0.201175	0.141279	0.126264	0.0210411	0.318442	-1.8329	-1.85745	-1.83704	-1.80551	-1.78946	-1.77375	-1.73681	-1.68677	-1.63367	-1.60941	-1.65674	-1.75442	-1.8329
YDL193W		no	non_periodic	J	no	no_RIBI	no	no RP	-0.323469	-0.157988	-0.727214	-0.28386	0.226526	0.0125951	0.0396087	0.384514	0.739809	-0.0611477	0.0980362	0.05714	0.380709	0.123246	0.221954	-0.0783015	-0.1372	-0.0829879	-0.20736	-0.225408	-0.185116	-0.331158	-0.279817	-0.424821	-0.520956	-0.546194	-0.502402	-0.399175	-0.261283	-0.127047	-0.0283508	0.0104105	-0.0248502	-0.130938	-0.279817
YDL194W	SNF3	no	non_periodic	B	no	no_RIBI	no	no RP	-1.5916	-2.11944	-2.06638	-1.82444	-2.8913	-4.30404	-0.232838	-0.771859	-2.23766	-0.0415368	-0.0290579	-0.0679534	0.134893	0.069377	-0.263042	-0.249114	-0.218731	-0.0933424	-0.107445	-0.0611792	-0.0307707	-0.208439	0.478354	0.498295	0.391328	0.178472	-0.116702	-0.448741	-0.710203	-0.764097	-0.567717	-0.242127	0.076423	0.329046	0.478354
YDL196W		no	non_periodic	E	no	no_RIBI	no	no RP	-1.84599	-3.95836	-1.68553	-1.64973	-0.765091	-0.486044	0.196261	3.19326	1.19948	0.0735438	-0.122772	0.129832	0.125634	0.273058	-0.295835	0.266001	-0.000499936	-0.154112	-0.233859	-0.211728	-0.0326355	0.171355	NA	NA	NA	NA	NA	NA	NA	NA	NA	NA	NA	NA	NA
YDL197C	ASF2	yes	G1/S	H	no	no_RIBI	no	no RP	0.111216	0.0673387	-0.162344	-0.50495	-0.3364	-0.362087	-0.616166	-0.403739	-0.199742	0.361037	0.366197	0.55288	0.854731	0.210288	-0.0719394	-0.24884	-0.425971	-0.718091	-0.770292	-0.583803	-0.348728	-0.0992036	1.05083	1.08327	1.14632	1.22224	1.2978	1.35155	1.36401	1.33525	1.26767	1.18027	1.10584	1.06029	1.05083
YDL199C		no	non_periodic	D	no	no_RIBI	no	no RP	-1.65088	-1.99786	-2.06814	-1.93671	-3.56053	-1.59297	-0.285827	-1.56267	0.475168	0.0142966	0.0327947	-0.0802807	0.076981	-0.0905016	-0.336038	-0.562958	-0.360199	-0.424306	-0.314504	-0.361925	-0.254205	-0.409829	1.287	1.42572	1.50065	1.51367	1.48103	1.4018	1.2783	1.13804	1.01497	0.953619	0.991004	1.12061	1.287
YDL200C	MGT1	no	non_periodic	H	no	no_RIBI	no	no RP	-1.66594	-1.51954	-1.70235	-2.04268	-1.23062	-1.11472	-0.376737	0.288913	0.587633	0.128826	-0.139303	-0.0332058	-0.424823	0.000390376	-0.600157	0.0349762	-0.0940836	0.287335	0.0557164	0.456211	0.0899655	0.385927	-0.703573	-0.714817	-0.716098	-0.720551	-0.736296	-0.750287	-0.74534	-0.720765	-0.681904	-0.649469	-0.650121	-0.677748	-0.703573
YDL202W	MRPL11	no	uncertain	A	no	no_RIBI	no	no RP	-0.436902	-0.264143	-0.103519	-0.13459	-0.249969	-0.152014	0.302312	0.0141745	-0.048495	-0.115151	-0.283191	0.024476	0.12839	-0.0360329	-0.0359057	0.321683	0.172725	0.187586	0.0563044	0.0682722	-0.0120714	0.0867448	0.635562	0.216111	-0.0909525	-0.121705	0.122326	0.493878	0.848979	1.11438	1.26118	1.28834	1.20689	0.993501	0.635562
YDL203C		no	non_periodic	A	no	no_RIBI	no	no RP	-1.14832	-0.820312	-0.830173	-0.840532	-0.756495	-0.889454	0.307787	0.0638176	-0.0592805	0.0307019	-0.0458194	-0.0508712	-0.1426	-0.096677	0.064371	0.0541319	0.146664	0.047271	0.121428	0.0991228	0.148001	-0.174821	0.802982	0.742901	0.669718	0.608454	0.576277	0.578078	0.610619	0.665439	0.72509	0.775481	0.813454	0.828001	0.802982
YDL204W	RTN2	no	non_periodic	F	no	no_RIBI	no	no RP	-0.247656	-1.04408	-1.38835	-0.27796	-0.56525	-0.364083	-0.0303042	0.478827	1.02427	-0.015829	-0.0298682	-0.0401499	0.085727	-0.186134	-0.507541	-0.474961	-0.359659	-0.243713	-0.161659	-0.233153	-0.264406	-0.19176	1.13688	1.15482	1.0886	0.966719	0.820269	0.67377	0.563169	0.529323	0.584946	0.709182	0.870906	1.03123	1.13688
YDL205C	HEM3	no	uncertain	A	no	no_RIBI	no	no RP	0.133267	0.465962	1.19313	0.297875	0.296535	0.488959	0.164607	-0.169427	-0.704174	-0.0294982	-0.0299452	0.0314957	-0.120215	-0.0257144	0.120222	0.144762	-0.0383316	0.0686826	0.0331694	0.0138031	0.0369221	0.228396	-0.0683451	-0.106611	-0.190849	-0.306886	-0.435152	-0.53828	-0.571962	-0.519785	-0.399567	-0.260172	-0.148923	-0.0832875	-0.0683451
YDL206W		no	non_periodic	D	no	no_RIBI	no	no RP	-1.45729	-1.51652	-1.42595	-1.6152	-6.3376	-2.69123	-0.157902	-4.82108	-1.26528	0.0394122	0.183018	0.0111355	0.211092	-0.123214	-0.25716	-0.543646	-0.229081	-0.277618	-0.193366	-0.224182	-0.226078	-0.30045	0.352878	0.444513	0.498346	0.50611	0.471984	0.402323	0.310782	0.220978	0.158185	0.140911	0.173388	0.250871	0.352878
YDL207W	GLE1	no	non_periodic	A	no	no_RIBI	no	no RP	-0.343766	0.111603	-0.228397	-0.543212	-0.407586	-0.339227	-0.199447	-0.519189	-0.11083	-0.0343245	-0.119366	0.0930115	0.202735	0.014005	0.183676	0.169145	0.261804	0.230967	0.0447618	0.0421903	-0.136727	-0.0213548	0.0797735	-0.0650678	-0.195982	-0.2779	-0.291749	-0.22976	-0.107452	0.0363763	0.162103	0.239059	0.251808	0.195744	0.0797735
YDL208W	NHP2	no	non_periodic	A	yes	RIBOSOME BIOGENESIS	no	no RP	0.0713411	1.28091	0.870874	1.09506	0.694792	0.442808	1.02372	-0.586113	-0.428066	0.0742043	-0.137318	0.0548342	-0.11462	0.0275422	0.0648732	0.702165	0.506002	0.340843	0.337907	0.389727	0.318436	0.587687	-0.99997	-1.30779	-1.56536	-1.69168	-1.63986	-1.41943	-1.11232	-0.821499	-0.607676	-0.508573	-0.548817	-0.725357	-0.99997
YDL209C	CWC2	no	non_periodic	G	no	no_RIBI	no	no RP	0.0606571	0.322383	0.188766	0.318272	0.387889	0.536784	0.257615	0.0655055	0.348018	-0.155026	-0.190316	-0.161881	-0.424911	0.0539346	0.0913926	0.178003	0.236244	0.300436	0.321787	0.366262	0.0865439	-0.0245104	0.143197	0.182762	0.203937	0.20038	0.173369	0.130428	0.084476	0.0492902	0.0349168	0.0421148	0.0641906	0.099139	0.143197
YDL210W	UGA4	no	non_periodic	E	no	no_RIBI	no	no RP	-0.329049	-1.6862	-1.11918	-1.14692	-0.611394	-0.351909	-0.817874	1.0748	0.767271	-0.0483837	-0.215004	-0.0682406	-0.0351145	0.117442	0.136091	0.16823	0.213786	0.125842	0.00150829	-0.0467595	0.0401137	-0.147785	-0.0508647	-0.206748	-0.329314	-0.385583	-0.365337	-0.272178	-0.131245	0.0155014	0.131129	0.188951	0.175766	0.0901393	-0.0508647
YDL211C		yes	G1/S	J	no	no_RIBI	no	no RP	-0.52411	-0.0434332	-0.582183	-0.467421	0.0507838	-0.226219	0.0566898	0.094217	0.355965	0.465441	2.57349	0.511284	0.722325	0.297441	0.449749	-0.226877	-0.576661	-0.827904	-0.761781	-0.659082	-0.22659	-0.0342191	0.911359	0.794243	0.717077	0.707933	0.766135	0.866489	0.974244	1.0636	1.11305	1.11782	1.08897	1.0211	0.911359
YDL212W	SHR3	no	non_periodic	G	no	no_RIBI	no	no RP	-0.537153	0.280517	0.120808	-0.617672	-0.00976575	-0.097252	-0.0805193	-0.290282	-0.21806	-0.0105372	-0.0576967	0.0665195	0.00473138	0.199354	0.418952	0.18178	0.171513	-0.0570436	-0.0217858	-0.0620941	0.084058	0.198059	-1.65873	-1.94221	-2.29953	-2.70488	-3.06263	-3.13465	-2.81008	-2.30762	-1.84311	-1.52812	-1.41063	-1.47059	-1.65873
YDL213C	NOP6	no	uncertain	H	yes	RIBOSOME BIOGENESIS	no	no RP	0.593978	1.47978	1.2497	-2.68601	-0.0622035	-0.814157	-3.27999	-1.54198	-2.06385	0.118268	-0.0989684	-0.0759735	-0.185291	-0.0800165	-0.802485	0.582726	0.322488	0.474059	0.335453	0.614924	0.371643	0.5586	-0.79821	-0.718845	-0.698722	-0.751397	-0.877653	-1.04901	-1.21118	-1.30777	-1.29144	-1.17942	-1.04256	-0.913623	-0.79821
YDL214C	PRR2	no	non_periodic	I	no	no_RIBI	no	no RP	-1.39004	-1.6868	-2.30672	-2.82559	-0.882083	-3.58559	-1.43555	0.804715	-1.27887	0.0315586	-0.0134696	0.135077	0.197597	0.338464	-0.226681	0.190639	-0.0305389	-0.220207	-0.182356	-0.160318	-0.0196871	-0.0114943	1.47013	1.58056	1.61275	1.58159	1.5107	1.40368	1.2692	1.14157	1.05672	1.04996	1.14073	1.30343	1.47013
YDL215C	GDH2	no	non_periodic	B	no	no_RIBI	no	no RP	-0.239291	0.148958	-0.446688	0.00801066	-0.060442	-0.55006	0.247302	-0.2094	-0.103373	-0.0406296	-0.0847842	-0.102121	0.0291745	-0.042619	0.565415	-0.098409	0.236047	0.0394089	0.210654	-0.0476805	-0.0672403	-0.626266	-0.243143	-0.28264	-0.297174	-0.291723	-0.274413	-0.244701	-0.202903	-0.158629	-0.12331	-0.111408	-0.134867	-0.186825	-0.243143
YDL217C	TIM22	no	uncertain	H	no	no_RIBI	no	no RP	-0.717677	-0.661267	-0.418782	-0.107559	0.356825	0.151156	0.610117	1.01809	0.569938	-0.0767367	-0.116939	-0.0831718	-0.0554529	-0.0615154	0.166589	0.13888	0.319308	0.287302	0.29173	0.218497	0.142107	-0.212167	1.08968	1.11333	1.12464	1.12868	1.13191	1.12772	1.10908	1.08215	1.05087	1.02726	1.03013	1.05756	1.08968
YDL219W	DTD1	no	non_periodic	A	no	no_RIBI	no	no RP	-1.59381	-0.32319	-0.685137	-0.75445	-0.661957	-0.762313	0.839355	-0.338767	-0.0771767	0.0663009	0.142894	0.138429	-0.229906	0.0233221	-0.135983	-0.00512625	-0.252733	0.0333269	0.0395796	0.120854	0.154084	0.326231	-1.32868	-1.52128	-1.42177	-1.12059	-0.777045	-0.47866	-0.264096	-0.155454	-0.162156	-0.293397	-0.562079	-0.946969	-1.32868
YDL220C	CDC13	yes	G1/S	E	no	no_RIBI	no	no RP	-0.852161	-1.21496	-0.942643	-1.12089	-0.60819	-0.546307	-0.268731	0.606766	0.396335	0.259773	0.256702	0.265592	0.257947	-0.1201	-0.489437	-0.182223	-0.171178	-0.201963	-0.177995	-0.0936426	0.194318	0.00215386	0.873198	1.02051	1.19096	1.33508	1.43619	1.47734	1.44409	1.34388	1.18882	1.01336	0.872262	0.81563	0.873198
YDL223C	HBT1	no	non_periodic	B	no	no_RIBI	no	no RP	-0.83819	-0.768757	-1.18211	-0.00138363	-0.785552	-1.99515	0.836807	-0.0167951	-0.81304	0.162577	-0.038021	0.0711693	0.291164	0.087896	-0.222367	-0.12892	-0.0465438	-0.116457	-0.2428	-0.182621	-0.14674	-0.269017	0.523958	0.510883	0.439459	0.329978	0.206165	0.0963125	0.035961	0.0491839	0.131585	0.251076	0.373145	0.472871	0.523958
YDL225W	SHS1	no	non_periodic	G	no	no_RIBI	no	no RP	-0.776971	-0.424845	-0.0610192	-0.836382	-0.27176	-0.475553	-0.0594104	0.153086	-0.414534	-0.0344757	-0.0618552	-0.0608575	-0.0523941	-0.0632037	-0.100028	0.0975711	0.0873795	0.0711428	0.204212	0.0860427	0.0506823	-0.272535	0.168122	0.0897241	0.0566646	0.0734327	0.128826	0.207704	0.29104	0.359437	0.39633	0.39229	0.346881	0.265348	0.168122
YDL226C	GCS1	no	non_periodic	J	no	no_RIBI	no	no RP	0.448876	1.02576	0.390006	0.107775	0.430316	0.483331	-0.341101	-0.595449	0.0933247	-0.0109264	0.0188038	0.0662459	0.168385	0.0302205	0.341867	-0.00440434	0.0978991	-0.0159905	0.0362013	-0.042195	0.0446315	-0.169347	-0.581394	-0.587707	-0.572513	-0.55262	-0.540888	-0.532154	-0.517592	-0.499346	-0.481397	-0.476937	-0.50273	-0.547985	-0.581394
YDL227C	HO	yes	G1/S	D	no	no_RIBI	no	no RP	-0.109357	-1.36151	0.211962	0.66248	-0.585212	0.327572	0.771837	0.776299	0.11561	7.47791	9.65398	4.82508	-3.58372	-5.33574	-5.15504	-4.95438	-5.3563	-4.90012	-5.03737	-0.672591	0.670698	8.77448	0.633223	0.920225	1.02144	0.960022	0.758057	0.413087	-0.0665141	-0.606335	-0.966867	-0.849817	-0.370995	0.176722	0.633223
YDL230W	PTP1	no	non_periodic	G	no	no_RIBI	no	no RP	0.292964	0.80006	0.204111	-0.764671	-0.0915879	0.0242962	-1.05764	-0.891648	-0.179814	0.0382145	-0.130078	0.113738	-0.151583	0.0578619	0.273665	0.0500346	-0.0366553	-0.080855	-0.0857335	-0.181993	-0.0563384	-0.15242	0.281399	0.0871114	-0.15484	-0.386193	-0.54152	-0.55191	-0.401646	-0.158921	0.0884569	0.276862	0.379371	0.384	0.281399
YDL231C	BRE4	no	non_periodic	G	no	no_RIBI	no	no RP	-0.679678	-0.408361	-0.450256	0.179803	0.286771	0.435114	0.859481	0.695131	0.88537	-0.12723	-0.0467152	-0.132179	0.120733	0.017218	0.604534	0.00855134	0.177465	-0.0111994	0.103023	-0.0650837	0.0146373	-0.567024	0.76217	0.601075	0.469221	0.413109	0.447033	0.553432	0.693641	0.828295	0.924387	0.967227	0.960098	0.893683	0.76217
YDL233W		no	non_periodic	F	no	no_RIBI	no	no RP	0.0873469	-0.867193	-0.227806	-1.54547	-1.68081	-1.89822	-1.63282	-0.813613	-1.67041	0.0465588	-0.0323246	0.0457687	0.190737	0.0587832	0.0769209	0.0751837	0.346178	0.041008	0.143667	-0.0355807	0.0903419	-0.316291	0.196945	-0.183077	-0.596996	-0.909388	-0.968369	-0.727793	-0.327081	0.0640292	0.358188	0.524859	0.561368	0.456044	0.196945
YDL234C	GYP7	no	non_periodic	I	no	no_RIBI	no	no RP	2.55437	2.53242	1.52721	-1.82047	-0.688234	-1.11309	-4.37484	-3.22066	-2.6403	0.03006	0.118337	0.0449508	0.00277932	0.0302148	0.180765	-0.17872	-0.0614354	-0.0944258	-0.0138115	-0.198267	-0.201978	-0.403829	-0.116516	0.0805817	0.263784	0.38713	0.438225	0.415676	0.323294	0.176014	0.000845435	-0.160169	-0.260066	-0.249691	-0.116516
YDL235C	YPD1	no	non_periodic	D	no	no_RIBI	no	no RP	-0.0938104	0.563243	-0.341112	0.850026	0.35809	1.41076	0.943836	-0.205153	1.75187	0.0133967	-0.10645	-0.041006	-0.173566	-0.0139825	0.0194944	0.31306	0.185955	0.218307	0.161863	0.107341	-0.0113997	0.0341787	0.0749154	0.0601649	0.0575453	0.0629517	0.0719476	0.0846474	0.101633	0.120067	0.134552	0.13781	0.124758	0.0997133	0.0749154
YDL237W		no	non_periodic	D	no	no_RIBI	no	no RP	-0.901916	-1.25419	-1.12501	-1.30406	-2.42527	-1.59969	-0.40214	-1.17108	-0.474677	-0.0165863	0.10568	0.0982409	0.0960487	-0.0609402	0.388117	-0.216145	-0.219677	-0.139369	0.0289717	-0.272491	0.00206457	-0.112565	-1.26717	-1.06627	-0.888526	-0.784189	-0.772938	-0.844309	-0.975688	-1.14395	-1.30566	-1.41828	-1.46521	-1.41855	-1.26717
YDL241W		no	uncertain	A	no	no_RIBI	no	no RP	-0.879513	-0.021528	-0.50299	-0.233916	0.133434	0.240516	0.645597	0.154962	0.743507	0.0836195	0.149109	0.132481	0.166069	0.129019	0.400644	0.113228	0.383947	0.368123	0.427445	0.340576	0.348774	-0.170442	0.0540984	0.46276	0.710594	0.798177	0.74634	0.55917	0.237277	-0.197807	-0.663739	-0.953124	-0.858707	-0.445171	0.0540984
YDL242W		no	non_periodic	G	no	no_RIBI	no	no RP	-1.80059	-1.28442	-1.67108	-1.29204	-0.426256	-0.396811	0.508549	0.858162	1.27426	0.0974571	0.00169816	0.191757	0.144278	0.241608	-0.11803	-0.0358421	-0.0122322	-0.268334	-0.189433	-0.251625	-0.0345435	-0.0146985	NA	NA	NA	NA	NA	NA	NA	NA	NA	NA	NA	NA	NA
YDL243C	AAD4	yes	G1/S	J	no	no_RIBI	no	no RP	-0.594112	-0.567531	-0.938858	-0.144909	-0.129208	-0.314238	0.449203	0.438323	0.624621	0.114844	0.207504	0.100194	-0.0691838	-0.0370778	-0.247124	-0.254178	-0.289783	0.02731	0.0355082	-0.045258	0.0447007	0.154553	1.68659	1.71143	1.684	1.63009	1.57505	1.52012	1.46525	1.42673	1.41216	1.43291	1.50484	1.60717	1.68659
YDL245C	HXT15	no	non_periodic	B	no	no_RIBI	no	no RP	-1.21011	-1.45541	-1.30296	-1.20199	-1.20105	-1.79593	0.00811967	0.254358	-0.492968	0.0619826	-0.0332974	0.142663	0.0353347	0.34049	-0.421741	0.127307	0.0942392	-0.131215	-0.170705	-0.0980953	-0.000684518	0.226317	-1.88576	-1.51292	-1.15722	-0.909226	-0.79584	-0.806737	-0.927866	-1.15304	-1.45742	-1.79068	-2.06225	-2.11428	-1.88576
YDL247W	MPH2	yes	G1	B	no	no_RIBI	no	no RP	-1.68419	-1.17599	-2.02136	-0.173941	-0.463632	-0.780292	1.51025	0.712356	1.24107	0.186844	0.344051	0.240154	0.320536	0.0403432	-0.586136	-0.270151	-0.342359	-0.266902	-0.609249	-0.367107	-0.0982289	-0.310951	-0.0184717	0.174086	0.29594	0.330417	0.281124	0.156663	-0.0237263	-0.222955	-0.382458	-0.443326	-0.387388	-0.229742	-0.0184717
YDR002W	YRB1	no	non_periodic	J	no	no_RIBI	no	no RP	1.50758	1.52092	0.937171	0.238217	0.612476	0.437663	-1.26936	-0.908443	-0.499507	0.00655182	-0.113476	-0.0610501	-0.50232	-0.0212863	0.0265379	0.581749	0.144276	0.442609	0.163725	0.215586	0.127575	0.520661	-1.93941	-1.76813	-1.5714	-1.42268	-1.36	-1.37487	-1.44548	-1.56043	-1.69306	-1.82334	-1.9463	-2.00686	-1.93941
YDR003W		no	non_periodic	F	no	no_RIBI	no	no RP	0.507498	0.246073	0.250223	-0.590566	-0.0811585	-0.0851893	-1.09806	-0.327231	-0.335413	-0.0975804	-0.035114	-0.160109	0.118483	-0.0181497	0.311593	-0.0165299	-0.0903721	0.117884	-0.118563	-0.119729	-0.220512	-0.320248	1.03433	1.05811	1.0675	1.0678	1.06601	1.05708	1.03578	1.00895	0.980803	0.962146	0.969516	1.0002	1.03433
YDR006C	SOK1	no	non_periodic	D	no	no_RIBI	no	no RP	-0.0846439	-0.0322685	-0.0147491	0.458095	0.277437	0.428755	0.542739	0.309705	0.443504	0.0310792	-0.0102605	-0.0530901	0.156117	-0.0468928	-0.0431247	-0.0758217	0.0740685	-0.0107693	0.207454	0.164669	0.109063	-0.352988	0.477803	0.43954	0.376894	0.307836	0.248807	0.214469	0.216582	0.256224	0.320317	0.388509	0.445505	0.479402	0.477803
YDR007W	TRP1	no	non_periodic	J	no	no_RIBI	no	no RP	-0.205629	0.186506	0.0849233	0.35216	0.772628	0.440428	0.557789	0.586122	0.355505	-0.0590356	-0.203926	-0.0846538	-0.147722	-0.0267686	0.714514	0.303877	0.112629	0.181224	0.224329	0.0527237	0.165701	0.141868	NA	NA	NA	NA	NA	NA	NA	NA	NA	NA	NA	NA	NA
YDR009W	GAL3	no	non_periodic	F	no	no_RIBI	no	no RP	1.09966	0.177542	0.153739	0.430525	-0.314839	-0.0239828	-0.669132	-0.49238	-0.177722	0.0250487	0.063983	0.16699	0.336341	0.0691699	0.123563	-0.040756	-0.111489	-0.159515	-0.114471	-0.265607	-0.105523	-0.460993	0.758924	0.831815	0.891326	0.927188	0.93967	0.923788	0.877379	0.812177	0.741559	0.686022	0.668349	0.696494	0.758924
YDR010C		no	non_periodic	F	no	no_RIBI	no	no RP	-1.29212	-2.24411	-2.12742	-1.85784	-1.32236	-2.48785	-0.565728	0.921754	-0.360429	0.0285056	-0.0954104	0.181521	0.143937	0.378808	-0.209863	0.219312	-0.0140225	-0.150234	-0.284721	-0.131243	-0.0879422	0.106486	NA	NA	NA	NA	NA	NA	NA	NA	NA	NA	NA	NA	NA
YDR011W	SNQ2	no	uncertain	J	no	no_RIBI	no	no RP	0.322683	1.287	0.503641	1.15266	1.88549	1.3624	0.829979	0.598495	0.858761	-0.128596	-0.12042	-0.112978	0.238862	0.276476	1.14944	0.189099	0.465528	0.178657	0.259015	0.0751328	0.0150571	-0.264668	0.257666	0.228555	0.123653	-0.0359831	-0.223104	-0.391399	-0.475756	-0.435865	-0.286678	-0.0940532	0.0792958	0.203643	0.257666
YDR012W	RPL4B	no	non_periodic	F	no	no_RIBI	yes	RPL	2.00738	1.84106	1.73337	1.84385	2.0684	2.02433	-0.163525	0.227337	0.290955	0.154846	-0.0501408	0.214794	-0.0395872	0.305666	0.163183	0.11513	-0.00906358	-0.116976	-0.129309	-0.00678471	0.0540859	0.581171	-1.51921	-1.41969	-1.33093	-1.2925	-1.3242	-1.40679	-1.50387	-1.58884	-1.6298	-1.62624	-1.61434	-1.58881	-1.51921
YDR013W		no	non_periodic	A	no	no_RIBI	no	no RP	-0.494206	0.0718565	-0.00436082	-0.402243	-0.249254	-0.27426	0.0919632	-0.32111	-0.269899	0.231601	0.340742	0.283609	0.155259	0.0617825	0.196812	-0.129394	-0.32836	0.154779	-0.29259	0.122704	-0.229179	0.137035	0.352759	0.321802	0.402335	0.550051	0.713474	0.85276	0.938791	0.960291	0.911867	0.802132	0.651712	0.484132	0.352759
YDR015C		no	non_periodic	I	no	no_RIBI	no	no RP	-4.59228	-4.27977	-4.80535	-1.61438	-0.73368	-1.29013	2.9779	3.54609	3.51521	0.0689343	-0.134177	0.127475	0.111655	0.319639	-0.235439	0.230629	0.0935952	-0.248009	-0.211407	-0.195877	-0.0112343	0.109318	NA	NA	NA	NA	NA	NA	NA	NA	NA	NA	NA	NA	NA
YDR016C	DAD1	yes	G2/M	E	no	no_RIBI	no	no RP	0.639814	0.123371	0.190944	-1.27334	-0.41797	-0.287997	-1.91316	-0.541341	-0.478941	-0.224831	-0.222331	-0.0386977	-0.808914	0.314986	0.264791	0.653986	-0.0255358	0.579494	-0.210606	0.000165075	-0.497974	-0.121129	0.420874	0.240127	0.141486	0.158507	0.273884	0.44287	0.613733	0.7473	0.817672	0.816316	0.748306	0.611088	0.420874
YDR017C	KCS1	no	non_periodic	A	no	no_RIBI	no	no RP	-0.157725	0.224305	0.117936	0.449808	0.638855	0.355049	0.607533	0.41455	0.237112	-0.0808402	-0.0968592	0.0725343	0.181082	0.122151	0.382759	0.1531	0.30994	0.146493	0.179632	0.012799	-0.142924	-0.41781	0.71249	0.698269	0.695285	0.706151	0.729659	0.756774	0.77713	0.787412	0.783052	0.766636	0.748844	0.731467	0.71249
YDR018C		no	non_periodic	F	no	no_RIBI	no	no RP	-0.488682	-1.05057	-1.18696	-0.169372	-0.219897	-0.107273	0.31931	0.830668	1.07968	-0.101337	-0.0691149	0.168679	0.247412	0.215269	-0.109249	0.0407275	-0.258528	-0.0999641	-0.282857	-0.240399	-0.290094	-0.226874	0.319303	0.618064	0.791157	0.835126	0.766049	0.588882	0.313703	-0.0203102	-0.324172	-0.459647	-0.348281	-0.0443448	0.319303
YDR019C	GCV1	yes	G2/M	G	no	no_RIBI	no	no RP	0.0553198	0.634126	0.25021	0.538802	0.794054	1.03959	0.483483	0.159928	0.789376	-0.425748	-0.511367	-0.612576	-0.46933	-0.396663	0.30796	0.123089	0.286365	0.0896995	0.20385	-0.160621	-0.201389	-0.644531	0.241184	0.525272	0.666212	0.668446	0.54836	0.311472	-0.0266283	-0.411472	-0.712579	-0.757898	-0.524365	-0.143375	0.241184
YDR020C		no	uncertain	A	no	no_RIBI	no	no RP	-0.646246	1.39826	-0.171312	0.240908	0.353899	0.456833	0.887153	-1.04436	0.628145	-0.0830265	-0.234994	-0.13291	-0.0884998	0.066912	0.194467	0.322292	0.444073	0.386215	0.407919	0.379644	0.097	-0.130388	0.636538	0.493833	0.379512	0.331812	0.361571	0.454731	0.579414	0.701022	0.789095	0.82837	0.819838	0.75642	0.636538
YDR021W	FAL1	no	M	G	yes	RIBOSOME BIOGENESIS	no	no RP	-0.613931	-0.330352	-0.16757	-0.912634	-0.30452	-0.29563	-0.298704	0.0258318	-0.128061	-0.0366581	-0.128701	-0.0231764	0.00396684	0.135819	0.321775	0.502647	0.648813	0.543236	0.404246	0.401557	0.149858	-0.0267803	1.3478	1.14098	0.950752	0.852794	0.88032	1.00994	1.1843	1.3515	1.47122	1.53168	1.54528	1.49326	1.3478
YDR022C	CIS1	no	non_periodic	I	no	no_RIBI	no	no RP	-1.05751	-0.835514	-1.48307	-0.887439	-0.435261	-1.27853	0.170069	0.400253	0.204537	-0.125435	-0.175953	-0.11218	0.129689	0.302992	0.588328	0.199561	0.100689	0.190323	-0.106709	-0.198169	-0.217393	-0.207343	0.560198	0.377896	0.274461	0.286766	0.399861	0.568203	0.738532	0.871748	0.941857	0.941539	0.87806	0.747119	0.560198
YDR023W	SES1	no	non_periodic	A	yes	tRNA synthetases or metabolism	no	no RP	1.15535	1.3872	1.5935	0.596786	0.717548	0.724822	-0.558569	-0.669648	-0.868681	-0.041316	-0.030253	0.0350612	0.0357369	0.0472025	0.349078	0.15347	0.233613	0.138624	0.302641	0.163479	0.181347	0.0383079	-1.86338	-1.69302	-1.55839	-1.50526	-1.55543	-1.6883	-1.86173	-2.03493	-2.14338	-2.15509	-2.1077	-2.01391	-1.86338
YDR024W	FYV1	no	non_periodic	A	no	no_RIBI	no	no RP	-1.38756	-0.805756	-1.51449	0.164503	0.280231	0.176667	1.55206	1.08599	1.69115	-0.0762712	-0.135517	0.116112	0.211257	0.382605	-0.2793	0.157255	0.160564	-0.183628	-0.233221	-0.203863	-0.10678	0.397349	NA	NA	NA	NA	NA	NA	NA	NA	NA	NA	NA	NA	NA
YDR027C	LUV1	yes	M	A	no	no_RIBI	no	no RP	-1.08049	-0.160691	-0.920349	-0.0882503	-0.355754	-0.463071	0.992241	-0.195062	0.457277	-0.283219	-0.174562	-0.054106	0.14024	0.0632078	0.480009	0.0964947	0.0569338	0.0661447	-0.00620258	-0.00288017	-0.355948	-0.501983	0.559901	0.351923	0.0706983	-0.218734	-0.434839	-0.481238	-0.323125	-0.0417601	0.250508	0.478643	0.61698	0.65089	0.559901
YDR030C	RAD28	no	uncertain	I	no	no_RIBI	no	no RP	-0.518501	-0.500201	-0.534579	-1.00825	-0.546188	-1.49489	-0.489753	-0.045987	-0.960314	-0.0983721	-0.281042	-0.0955997	-0.106236	0.187708	0.0895996	0.340279	0.349755	0.280477	0.237884	0.19392	0.069614	-0.145124	0.621771	0.589024	0.535049	0.477469	0.431391	0.406518	0.409361	0.440645	0.489797	0.542511	0.590051	0.621396	0.621771
YDR032C	PST2	no	non_periodic	E	no	no_RIBI	no	no RP	0.645018	-0.144403	0.290494	-0.232139	-0.645666	-0.0792433	-0.877156	-0.501263	-0.369737	-0.0376575	-0.0311233	0.0581101	0.0180944	0.0790464	0.195077	0.0564907	-0.127394	-0.259863	-0.301041	-0.29577	-0.226236	0.145567	-2.35827	-1.95146	-1.63344	-1.45851	-1.44408	-1.57438	-1.82781	-2.19101	-2.59865	-2.90906	-2.96988	-2.74868	-2.35827
YDR034C	LYS14	no	non_periodic	D	no	no_RIBI	no	no RP	0.375992	0.0607285	0.0119512	0.506181	-0.203808	0.68721	0.130189	-0.264536	0.675259	-0.0101904	-0.000664312	-0.0788479	-0.0907772	-0.121513	0.0223031	-0.184899	0.143775	0.11177	0.243103	0.256589	0.191777	-0.0704115	0.7381	0.723127	0.752882	0.815718	0.894548	0.966649	1.01093	1.02033	0.990501	0.930246	0.86008	0.791275	0.7381
YDR035W	ARO3	no	non_periodic	D	no	no_RIBI	no	no RP	1.06597	0.645873	1.26777	1.09806	0.341724	1.34141	0.0320885	-0.304149	0.0736438	0.0453711	-0.0971657	-0.00780855	-0.174392	-0.0113324	0.0501166	0.168265	0.174541	0.102123	0.143619	0.166086	0.115819	0.0775041	-1.2352	-0.972834	-0.776215	-0.685121	-0.710803	-0.840815	-1.05046	-1.30721	-1.5404	-1.66472	-1.64583	-1.48853	-1.2352
YDR036C	MRP5	no	non_periodic	F	no	no_RIBI	no	no RP	-0.217372	-0.0976627	-0.614548	-0.16713	-0.30035	-0.0541489	0.0502415	-0.202687	0.560399	-0.00855904	-0.112337	-0.0159909	0.119814	-0.00914931	0.158536	-0.0435996	0.167039	-0.015642	0.11781	-0.0653948	0.0492413	-0.178236	-0.822003	-0.874198	-0.908331	-0.93062	-0.946608	-0.941064	-0.899734	-0.83295	-0.758262	-0.706281	-0.708575	-0.758769	-0.822003
YDR037W	KRS1	no	non_periodic	D	yes	tRNA synthetases or metabolism	no	no RP	1.62484	1.74243	1.82787	1.73019	1.09478	1.35014	0.105352	-0.647656	-0.477732	0.0831055	-0.0530688	0.100056	-0.049787	0.108759	0.165514	0.182731	0.156948	0.0105292	0.127977	0.0971476	0.147257	0.335322	-1.95912	-1.67232	-1.40224	-1.223	-1.16351	-1.21241	-1.34852	-1.55731	-1.79885	-2.01791	-2.16154	-2.15135	-1.95912
YDR041W	RSM10	no	uncertain	D	no	no_RIBI	no	no RP	0.133046	0.496404	0.446038	-1.02401	-1.32141	-0.243895	-1.15706	-1.81781	-0.689933	-0.0607942	-0.183005	-0.123311	-0.571687	-0.0104946	-0.442786	0.0580763	-0.100025	0.157697	0.213257	0.293906	0.141292	0.117378	0.246356	0.297313	0.342416	0.368945	0.373093	0.35517	0.319829	0.276948	0.23657	0.207504	0.195869	0.208338	0.246356
YDR042C		no	non_periodic	H	no	no_RIBI	no	no RP	-1.86731	-1.49384	-2.78414	-1.0309	-1.04256	-0.46336	0.836417	0.451274	2.32078	0.115301	0.0587099	0.286519	0.309357	0.355129	0.620904	-0.00102957	-0.108215	-0.00322993	-0.298447	-0.18805	-0.0926718	-0.0978209	-0.838775	-0.891672	-0.750956	-0.50903	-0.263792	-0.0642644	0.0645113	0.107559	0.0584789	-0.0844863	-0.319146	-0.607946	-0.838775
YDR044W	HEM13	yes	S/G2	I	no	no_RIBI	no	no RP	1.00362	0.83141	0.54615	0.191982	0.525794	0.246979	-0.811639	-0.305616	-0.29917	-0.0554839	-0.0996221	0.0438831	0.0503763	0.14299	0.201773	0.0768225	0.00518585	-0.0657597	-0.0838753	-0.0653251	-0.165344	-0.0795679	-1.24599	-1.6638	-2.13734	-2.55978	-2.72259	-2.45945	-1.9384	-1.4255	-1.03781	-0.819003	-0.789505	-0.941557	-1.24599
YDR045C	RPC11	no	non_periodic	D	no	no_RIBI	no	no RP	-0.515634	0.452576	-0.127403	0.0828715	-0.941621	0.362052	0.598506	-1.3942	0.489455	-0.0199557	0.0436335	-0.177598	-0.431798	-0.104824	-0.205325	0.0448144	-0.121916	0.383855	0.256081	0.358708	0.171071	-0.138684	-0.50833	-0.648269	-0.722192	-0.717821	-0.648762	-0.530947	-0.3902	-0.263146	-0.177993	-0.157312	-0.215941	-0.346084	-0.50833
YDR046C	BAP3	no	non_periodic	D	no	no_RIBI	no	no RP	1.16782	1.44159	1.30853	1.85801	1.08577	1.73649	0.690196	-0.355826	0.427958	0.0610151	-0.00922964	0.124521	0.0952842	0.28353	0.560355	0.104986	0.0884338	-0.081118	-0.0352498	-0.144225	-0.00480696	-0.0850896	0.258223	0.196704	0.176026	0.197582	0.250319	0.319804	0.389066	0.442641	0.467085	0.455983	0.411617	0.339726	0.258223
YDR047W	HEM12	no	non_periodic	J	no	no_RIBI	no	no RP	1.02323	1.52827	0.88605	-0.0858691	0.390999	0.146359	-1.1091	-1.13727	-0.739691	0.00734227	-0.0387906	0.0958133	0.130905	0.0236656	0.401596	0.0921731	-0.0699604	0.0571567	-0.114093	-0.100819	0.071063	0.144195	-0.171118	-0.542352	-0.844435	-0.948321	-0.809717	-0.502898	-0.155362	0.135932	0.325226	0.394328	0.337702	0.145501	-0.171118
YDR048C		no	non_periodic	G	no	no_RIBI	no	no RP	-1.17304	0.312264	-0.081705	-2.60188	-1.13453	-0.299393	-1.42885	-1.44679	-0.217688	0.018536	-0.133733	0.192672	0.216868	0.326386	-0.257398	0.222993	0.00603964	-0.238452	-0.322812	-0.299386	-0.0101161	-0.0240354	NA	NA	NA	NA	NA	NA	NA	NA	NA	NA	NA	NA	NA
YDR049W		yes	M	B	no	no_RIBI	no	no RP	-0.469037	0.0962907	-0.443177	0.0505326	-0.690454	-0.88483	0.51957	-0.786745	-0.441653	-0.12166	-0.16993	0.0124275	0.161272	0.0924662	0.344272	0.429458	0.357219	0.352522	0.149569	0.194469	-0.168422	-0.225824	0.689108	0.452695	0.347732	0.416599	0.612341	0.852712	1.06556	1.21172	1.26981	1.23969	1.13458	0.946217	0.689108
YDR051C		no	uncertain	E	no	no_RIBI	no	no RP	0.901495	0.84358	0.650072	0.277232	0.195858	0.623389	-0.624264	-0.647722	-0.0266826	-0.0207103	-0.127727	-0.144753	-0.46155	-0.0594713	-0.241591	0.187848	0.0433155	0.446594	0.242037	0.448216	0.157519	0.132275	-0.151779	-0.219951	-0.251914	-0.246687	-0.213106	-0.156552	-0.0861916	-0.0192615	0.027476	0.0387684	0.00528135	-0.0666198	-0.151779
YDR052C	DBF4	no	non_periodic	H	no	no_RIBI	no	no RP	0.944082	1.11947	0.752332	-0.0551522	0.24581	0.435341	-0.999234	-0.873663	-0.31699	0.236267	0.122496	0.291276	0.472729	0.0702209	-0.0661884	0.0306967	-0.109476	-0.250942	-0.199329	-0.0811853	0.0661452	-0.11863	1.25145	1.3559	1.45291	1.52491	1.57084	1.57713	1.53125	1.44387	1.32898	1.21967	1.16197	1.17637	1.25145
YDR053W		no	non_periodic	A	no	no_RIBI	no	no RP	-1.09884	-0.759163	-0.55812	0.110869	-0.070965	0.222475	1.20971	0.688198	0.780595	0.0721154	-0.163548	0.202523	0.0975384	0.342518	-0.366319	0.179105	-0.0565077	-0.209088	-0.314779	-0.268154	0.0552261	0.0870496	NA	NA	NA	NA	NA	NA	NA	NA	NA	NA	NA	NA	NA
YDR054C	CDC34	no	non_periodic	A	no	no_RIBI	no	no RP	0.745677	3.33511	0.872791	0.185847	-0.0453625	0.233041	-0.55983	-3.38048	-0.63975	0.0323856	-0.0302311	0.0468769	0.112767	-0.0385031	0.0106851	0.146911	0.143775	0.0457786	0.143881	0.165594	-0.0507301	-0.0416486	0.559007	0.578513	0.569241	0.537618	0.493757	0.445825	0.404864	0.383995	0.388546	0.416205	0.461586	0.515001	0.559007
YDR056C		no	non_periodic	E	no	no_RIBI	no	no RP	0.466859	0.190018	0.31379	-0.76525	-0.272582	1.13775	-1.23211	-0.4626	0.823959	-0.0889762	-0.0504141	-0.00574707	0.0237603	0.0288967	-0.0332934	0.149982	0.0650283	0.177925	-0.0312099	0.11099	-0.124737	0.093393	-0.974678	-0.818261	-0.731408	-0.736731	-0.840169	-1.02153	-1.23701	-1.42872	-1.51631	-1.46629	-1.33259	-1.16074	-0.974678
YDR057W	YOS9	no	non_periodic	F	no	no_RIBI	no	no RP	1.05848	0.276497	0.156687	-0.796436	-1.38297	-0.843811	-1.85491	-1.65946	-1.0005	0.00244768	-0.0955464	-0.119271	-0.171201	0.0816653	-0.100493	0.0635068	-0.0460175	0.102383	0.0396022	0.0519659	0.03876	-0.174439	1.57192	1.6014	1.56803	1.49862	1.42075	1.34126	1.26814	1.22376	1.21896	1.26087	1.35601	1.47841	1.57192
YDR059C	UBC5	no	non_periodic	J	no	no_RIBI	no	no RP	-0.0552573	0.26848	-0.56454	-0.882846	-0.432969	-0.824135	-0.827589	-0.701449	-0.259594	-0.101315	0.00376399	0.00227721	0.135442	0.177884	-0.0616057	-0.0606671	0.0213962	0.0204671	-0.25402	-0.0819738	-0.122139	-0.189671	-0.242317	-0.263022	-0.198811	-0.0866363	0.0334226	0.136777	0.206139	0.229799	0.202111	0.123772	0.0018233	-0.138347	-0.242317
YDR060W	MAK21	no	G2/M	F	yes	RIBOSOME BIOGENESIS	no	no RP	1.33967	0.613586	1.63325	0.271196	1.00608	0.400397	-1.06848	0.392493	-1.23285	-2.04055	-0.117293	-0.110114	0.00902768	-0.0218518	0.272488	0.295325	0.581859	0.380623	0.468252	0.406023	0.262404	-0.0369369	-0.265541	-0.291152	-0.293604	-0.281514	-0.264297	-0.241047	-0.210152	-0.178136	-0.153226	-0.147655	-0.172571	-0.220006	-0.265541
YDR061W		yes	G2/M	G	no	no_RIBI	no	no RP	0.321863	0.567928	0.253709	-0.552636	-0.232507	-0.161982	-0.8745	-0.800435	-0.415691	-0.281461	-0.321985	-0.0893003	-0.16323	0.209729	0.991575	0.373082	0.237028	0.178807	0.0132695	-0.150617	-0.35136	-0.490901	0.618818	0.247222	-0.193475	-0.572676	-0.71636	-0.524527	-0.120703	0.298827	0.626229	0.827249	0.904833	0.844399	0.618818
YDR062W	LCB2	no	non_periodic	A	no	no_RIBI	no	no RP	-0.200835	0.294467	-0.130232	0.442269	0.197651	0.204266	0.643105	-0.0968158	0.334499	-0.0309611	0.056679	0.127531	0.25162	0.156877	0.599226	0.0274399	0.127377	-0.0370968	0.00401654	-0.16161	-0.071732	-0.0249599	-0.820125	-0.838025	-0.890168	-0.979784	-1.10059	-1.21315	-1.26359	-1.22821	-1.11554	-0.97872	-0.880659	-0.833262	-0.820125
YDR063W		no	non_periodic	A	no	no_RIBI	no	no RP	0.167745	0.460091	0.517492	0.796182	0.569126	0.807411	0.628437	0.109035	0.289919	0.00382831	0.00630455	-0.0806111	-0.160033	-0.0815099	-0.57026	-0.10834	-0.262	0.0193224	0.02524	0.126985	-0.151722	0.481446	-0.790278	-0.969176	-1.08849	-1.12256	-1.07244	-0.945692	-0.771548	-0.600896	-0.473017	-0.420312	-0.466092	-0.60352	-0.790278
YDR064W	RPS13	no	non_periodic	A	no	no_RIBI	yes	RPS	2.86387	3.42064	3.03642	2.14315	2.33838	2.43729	-0.720718	-1.08226	-0.599128	0.0530382	-0.115093	0.026831	-0.266172	0.0899288	0.524435	0.208705	0.211168	0.264748	0.239386	0.269989	0.0803681	0.500612	-2.01258	-2.26219	-2.3948	-2.38362	-2.25176	-2.03132	-1.77413	-1.54985	-1.39949	-1.36157	-1.47431	-1.71913	-2.01258
YDR065W		no	uncertain	E	no	no_RIBI	no	no RP	0.640555	0.476758	0.511074	0.21295	0.493482	0.555775	-0.427605	0.0167234	0.0447012	-0.0617167	-0.145778	-0.0839522	-0.230406	-0.00585318	-0.0742845	0.128849	0.26634	0.239698	0.172556	0.183304	-0.00797738	-0.288748	0.673159	0.599099	0.481453	0.353557	0.247028	0.190648	0.205261	0.287241	0.407009	0.527407	0.625149	0.681164	0.673159
YDR066C		no	non_periodic	A	no	no_RIBI	no	no RP	-0.635654	0.167263	-0.553014	-0.0357996	0.209717	0.248659	0.599855	0.0424548	0.801674	-0.0387496	-0.0535145	0.0189841	-0.312491	0.0193294	-0.618964	0.0128668	0.128475	0.214053	0.215593	0.0850251	0.175685	0.0547026	0.357123	0.386631	0.421944	0.452149	0.471657	0.476374	0.464863	0.441403	0.410292	0.378185	0.35375	0.345013	0.357123
YDR067C		no	uncertain	A	no	no_RIBI	no	no RP	-0.511307	-0.1225	-0.551441	-0.565544	-0.682137	-0.442313	-0.0542369	-0.559637	0.109128	0.0170154	-0.172022	-0.142637	-0.552239	-0.0350619	-0.17041	0.104537	0.222099	0.377937	0.287625	0.361972	0.12301	0.19497	0.768296	0.890655	0.993057	1.05628	1.07959	1.05722	0.986559	0.882759	0.766353	0.670396	0.631627	0.668466	0.768296
YDR068W	DOS2	no	uncertain	J	no	no_RIBI	no	no RP	2.1301	2.27039	1.16867	-0.469021	0.639807	0.164916	-2.59912	-1.63058	-1.00375	-0.0994305	-0.126695	-0.145956	-0.179046	0.0550508	-0.603554	0.529381	0.168208	0.300756	0.0254966	0.423166	0.0520785	-0.00254756	0.099343	0.144175	0.182112	0.200888	0.196778	0.172911	0.137321	0.100311	0.0713019	0.0549714	0.0511627	0.0647872	0.099343
YDR069C	DOA4	no	non_periodic	A	no	no_RIBI	no	no RP	-0.861445	-0.434876	-0.810211	-0.640298	-1.47484	-1.29501	0.221147	-1.03997	-0.484798	-0.0484745	0.033303	-0.141138	0.00513866	-0.186072	-0.399056	-0.466331	-0.0238503	-0.22905	0.150588	0.0941256	0.111301	-0.469852	0.94712	0.813291	0.568003	0.261531	-0.0430828	-0.247438	-0.242616	-0.0274494	0.285077	0.57975	0.806725	0.941318	0.94712
YDR070C		no	non_periodic	H	no	no_RIBI	no	no RP	0.43592	0.4249	-0.473882	-1.18973	-0.677844	-0.319629	-1.62565	-1.10274	0.154253	-0.0431111	-0.131756	-0.00981886	0.0791421	0.114862	-0.553064	0.124595	-0.209525	-0.170942	-0.384795	-0.18693	-0.389854	0.00377379	-0.896703	-0.687232	-0.55859	-0.534687	-0.620302	-0.800234	-1.04055	-1.28938	-1.45555	-1.46584	-1.34234	-1.13669	-0.896703
YDR071C	PAA1	no	uncertain	A	no	no_RIBI	no	no RP	0.619138	0.952885	0.824583	-0.474804	-0.460391	-0.410647	-1.09394	-1.41328	-1.23523	-0.0301832	0.00868493	-0.201825	-0.602455	-0.221932	-0.742257	0.249641	-0.0847416	0.330087	0.255604	0.547243	0.186582	0.197269	-0.877378	-0.880699	-1.02749	-1.32859	-1.80227	-2.41149	-2.93979	-2.95482	-2.4011	-1.75983	-1.29576	-1.01398	-0.877378
YDR072C	IPT1	no	non_periodic	H	no	no_RIBI	no	no RP	0.93526	1.0802	0.866247	0.867005	1.24501	1.1736	-0.0682553	0.164813	0.30735	0.025727	-0.0691918	-0.00548661	-0.0104079	0.12431	0.575153	0.00546936	0.23028	0.0108598	0.0933958	0.00135008	0.134263	-0.155042	0.540609	0.509571	0.326898	0.0148843	-0.405367	-0.870279	-1.19039	-1.1328	-0.731615	-0.25396	0.138581	0.411126	0.540609
YDR073W	SNF11	no	non_periodic	G	no	no_RIBI	no	no RP	1.18506	1.25551	1.44978	0.519863	0.861722	0.639156	-0.665194	-0.393791	-0.81062	0.103451	-0.112256	0.0111596	0.0943258	-9.45017e-06	0.205454	0.123212	0.335291	0.0861526	0.12239	0.0855728	-0.195057	-0.0477052	0.874222	0.735416	0.624631	0.581625	0.616855	0.712026	0.832379	0.945597	1.02346	1.05491	1.04618	0.988467	0.874222
YDR074W	TPS2	no	non_periodic	D	no	no_RIBI	no	no RP	1.02439	0.184657	0.65613	0.734019	-0.384024	0.661722	-0.290374	-0.568682	0.00559147	0.0402278	0.0668233	-0.138085	-0.155467	-0.378224	-0.890174	-0.670417	-0.525859	-0.245572	-0.072329	-0.0454633	-0.00762213	0.0707132	0.3297	0.407239	0.444814	0.437561	0.391334	0.314997	0.225276	0.146798	0.103064	0.106314	0.1532	0.2346	0.3297
YDR076W	RAD55	no	non_periodic	E	no	no_RIBI	no	no RP	-0.0124329	-0.328052	-0.114954	0.458227	0.146703	0.981517	0.47066	0.474756	1.09647	0.0149133	0.0876319	0.0176051	0.0959768	-0.0713238	0.00882606	-0.0690232	0.163287	0.0647731	-0.0109914	-0.0167315	-0.0850325	-0.210841	1.91517	2.25601	2.56843	2.78616	2.91917	2.95437	2.86884	2.67448	2.38261	2.04771	1.78275	1.7179	1.91517
YDR077W	SED1	no	uncertain	E	no	no_RIBI	no	no RP	2.7979	1.96304	2.25745	2.40498	1.69765	2.97434	-0.392919	-0.265391	0.716892	0.18226	-0.115462	0.259839	0.0134122	0.369405	-0.140709	0.240534	0.097877	-0.277145	-0.137984	-0.000211385	0.0847344	0.778479	-1.66529	-1.12059	-0.781269	-0.644535	-0.700432	-0.942244	-1.37703	-2.03331	-2.87712	-3.4917	-3.17115	-2.38931	-1.66529
YDR078C	SHU2	no	non_periodic	E	no	no_RIBI	no	no RP	0.765053	1.08006	0.267316	1.63083	1.41446	2.03425	0.865774	0.334391	1.76694	0.164631	-0.00392525	0.0838056	-0.0326445	0.162225	-0.0375845	0.079641	-0.079306	-0.00911607	-0.112132	-0.0758348	-0.0268626	0.199833	-0.0267414	0.0694961	0.218282	0.363209	0.472412	0.530572	0.529211	0.47022	0.361366	0.221342	0.0786912	-0.0216067	-0.0267414
YDR079W	PET100	no	non_periodic	E	no	no_RIBI	no	no RP	0.329661	-0.0781218	0.133527	0.0172407	0.177053	0.349302	-0.312421	0.255175	0.215774	-0.133649	-0.0435026	-0.350546	-0.406222	-0.148335	-0.858103	0.290942	-0.216494	0.426821	-0.138797	0.295607	-0.294524	-0.0176439	0.992742	0.943329	0.878828	0.82417	0.796443	0.797345	0.821419	0.862975	0.908129	0.948034	0.984852	1.00685	0.992742
YDR080W	VPS41	no	non_periodic	H	no	no_RIBI	no	no RP	-0.622766	-0.148578	-0.994768	-5.12432	-1.24133	-1.69264	-4.50155	-1.09275	-0.697874	0.00245961	-0.0019507	-0.15828	-0.0711696	-0.10265	-0.587631	-0.114768	0.120167	0.220297	0.178353	0.184517	0.0247854	-0.23764	-0.667149	-0.433842	-0.107387	0.182022	0.38299	0.484056	0.480371	0.373774	0.170437	-0.110174	-0.425105	-0.662095	-0.667149
YDR081C	PDC2	no	non_periodic	A	no	no_RIBI	no	no RP	-0.919655	-0.365544	-0.688344	0.186444	-0.396051	-0.201931	1.1061	-0.030507	0.486412	-0.0719051	-0.0267988	-0.144885	-0.126414	-0.211749	-0.0716143	-0.157779	0.131423	-0.0829841	0.261832	0.167207	0.109318	-0.552527	1.014	1.04542	1.1018	1.16834	1.23427	1.28037	1.28898	1.2607	1.19814	1.11925	1.05455	1.01805	1.014
YDR082W	STN1	no	non_periodic	H	no	no_RIBI	no	no RP	-0.577359	-0.467149	0.940371	-6.67008	-0.42351	-0.379274	-6.09272	0.043638	-1.31965	-0.206517	-0.116685	-0.142046	-0.192953	-0.0137102	0.521234	0.313483	0.361736	0.315699	0.324823	0.130504	0.0804205	-0.251888	0.857157	0.850095	0.83969	0.833571	0.836822	0.844298	0.849162	0.851777	0.849243	0.844432	0.847468	0.855655	0.857157
YDR083W	RRP8	no	uncertain	A	yes	RIBOSOME BIOGENESIS	no	no RP	-0.0493004	0.421284	0.3355	0.452647	0.479352	0.381084	0.501947	0.0580679	0.0455844	-2.22133	-0.105464	-0.140491	-0.241035	-0.108678	-0.412954	0.577445	0.522314	0.610563	0.610297	0.694433	0.486817	0.379156	-0.324127	-0.402919	-0.496274	-0.589515	-0.666982	-0.698561	-0.660574	-0.563914	-0.439493	-0.331074	-0.274777	-0.276524	-0.324127
YDR084C		no	non_periodic	D	no	no_RIBI	no	no RP	-0.861725	-1.03393	-1.19543	0.185716	-1.37824	-0.386864	1.04744	-0.344303	0.808564	-0.0735384	0.0518252	0.0242891	0.0694496	0.107111	0.13704	-0.219533	-0.0782075	-0.0265398	-0.135696	-0.190658	-0.167021	0.0433908	-0.848684	-0.692111	-0.604488	-0.607116	-0.704522	-0.877652	-1.08554	-1.27338	-1.36524	-1.32626	-1.20193	-1.03396	-0.848684
YDR086C	SSS1	no	non_periodic	D	no	no_RIBI	no	no RP	0.239496	0.449695	0.490692	1.78923	0.23281	0.680906	1.54973	-0.216884	0.190214	0.0771294	-0.0367216	0.0961353	-0.234444	0.109593	-0.267783	0.291751	-0.0866332	0.208991	-0.0344573	0.303686	-0.00245717	0.45748	-1.07907	-1.20376	-1.27055	-1.27717	-1.23604	-1.14703	-1.02035	-0.891319	-0.790509	-0.750671	-0.800428	-0.927407	-1.07907
YDR087C	RRP1	no	uncertain	A	yes	RIBOSOME BIOGENESIS	no	no RP	-0.320769	0.488094	-0.306072	0.729736	0.644085	0.364422	1.0505	0.155992	0.670494	-1.93564	-2.47703	-0.0445912	-0.472779	-0.026141	0.159494	0.63626	0.52579	0.607962	0.558695	0.578778	0.41095	0.328839	-0.203398	-0.408368	-0.528687	-0.527398	-0.41807	-0.239344	-0.0430127	0.121607	0.222459	0.241318	0.170723	0.0122164	-0.203398
YDR088C	SLU7	no	non_periodic	E	no	no_RIBI	no	no RP	0.282994	0.522427	0.0630048	-0.308283	-0.513089	0.0589984	-0.591278	-1.03552	-0.00400638	0.171587	-0.0243687	0.0252481	-0.159131	-0.0306958	-0.756002	0.201745	0.0252057	0.223205	0.195053	0.407934	0.220068	0.11405	1.05556	1.02718	0.997873	0.982541	0.9889	1.00895	1.0305	1.04956	1.05873	1.05973	1.06494	1.06891	1.05556
YDR089W		yes	G2/M	A	no	no_RIBI	no	no RP	-1.20227	0.631133	-1.39623	-0.734771	0.211349	-0.658269	0.467494	-0.419784	0.737958	-0.538407	-0.547539	-0.396787	-0.119356	-0.0419299	1.08108	0.292606	0.755209	0.42951	0.284869	-0.0924533	-0.568437	-1.04225	1.13696	1.08373	0.95559	0.792733	0.635689	0.520363	0.483417	0.54127	0.669414	0.824352	0.976739	1.09554	1.13696
YDR090C		no	non_periodic	A	no	no_RIBI	no	no RP	-0.884122	-0.416533	-0.553144	-0.291395	-0.382185	-0.20369	0.592727	0.0343476	0.349453	0.0520522	0.0519066	0.0900288	0.00647061	0.0872777	0.137135	-0.121833	0.0440424	-0.1499	0.0246034	-0.112417	-0.0695909	-0.398574	0.589348	0.425362	0.256552	0.135304	0.0970993	0.154083	0.285808	0.447234	0.591511	0.687958	0.727394	0.697875	0.589348
YDR091C	RLI1	no	non_periodic	A	yes	RIBOSOME BIOGENESIS	no	no RP	-0.500204	0.507393	0.0336925	0.688705	0.486583	0.547037	1.18891	-0.0208103	0.513345	-0.0183609	0.0332811	0.0143997	0.0310171	0.0649612	0.537711	0.0503335	0.244316	-0.0162959	0.247364	0.0472339	0.0989585	-0.13819	-0.925101	-0.927366	-0.9062	-0.883923	-0.876559	-0.874934	-0.864461	-0.846113	-0.823088	-0.812684	-0.839304	-0.890055	-0.925101
YDR092W	UBC13	no	non_periodic	B	no	no_RIBI	no	no RP	1.61942	1.41005	1.49257	0.463901	0.494432	-0.224456	-1.15552	-0.915616	-1.71702	0.116868	-0.121336	0.121988	-0.170665	0.150409	-0.1659	0.336873	-0.000360661	0.259699	-0.00835416	0.0230025	-0.290388	0.402401	-0.531594	-0.69727	-0.787791	-0.783869	-0.69992	-0.558436	-0.39371	-0.248539	-0.153675	-0.131987	-0.198004	-0.34474	-0.531594
YDR093W	DNF2	no	non_periodic	B	no	no_RIBI	no	no RP	-0.939793	-0.764019	-1.121	0.426018	-0.0773323	-0.100943	1.36581	0.686687	1.02006	-0.0972813	0.112842	0.0162776	0.352983	0.0885364	0.660937	-0.260025	0.0395508	-0.0329957	-0.0977108	-0.22031	-0.302133	-0.462882	0.45138	0.507883	0.558506	0.591083	0.60256	0.590235	0.554978	0.506366	0.454842	0.41353	0.395593	0.408924	0.45138
YDR094W		no	non_periodic	F	no	no_RIBI	no	no RP	-0.276169	-0.484308	-0.548592	0.0320078	0.130657	-0.066744	0.308176	0.614965	0.481848	-0.068673	0.0817468	0.0932934	0.411594	0.0845225	0.854283	-0.0299312	0.131903	0.0264914	-0.0107238	-0.249296	-0.255394	-0.235963	NA	NA	NA	NA	NA	NA	NA	NA	NA	NA	NA	NA	NA
YDR095C		no	non_periodic	G	no	no_RIBI	no	no RP	0.0641939	0.508604	0.226262	-0.291233	0.13661	0.162429	-0.355427	-0.371993	-0.0638333	0.0967316	-0.118172	0.194054	0.0863927	0.317533	-0.445523	0.175196	-0.0645322	-0.279626	-0.367024	-0.264817	-0.0505655	-0.0164157	NA	NA	NA	NA	NA	NA	NA	NA	NA	NA	NA	NA	NA
YDR096W	GIS1	no	non_periodic	C	no	no_RIBI	no	no RP	0.0755229	-0.10149	-0.605973	0.219095	-1.03325	-0.308583	0.143572	-0.931761	0.29739	0.0169644	0.104006	-0.0660297	0.171785	-0.0817166	-0.516254	-0.636613	-0.448843	-0.517891	-0.162188	-0.14424	0.0637033	-0.284294	0.699341	0.599299	0.53155	0.518426	0.560536	0.640721	0.732783	0.814045	0.863973	0.874781	0.852433	0.793598	0.699341
YDR097C	MSH6	yes	G1/S	D	no	no_RIBI	no	no RP	-0.461234	-0.605967	-0.708768	-0.350306	-1.16395	-0.60145	0.110928	-0.557983	0.107318	7.13831	9.85384	0.94317	0.830581	0.0121711	-0.833975	-4.69458	-5.04088	-4.55469	-1.07445	-0.437056	0.278658	1.13372	-1.94083	-1.84276	-0.90502	-0.0384172	0.562522	0.936629	1.11417	1.11266	0.929604	0.548559	-0.0829886	-1.02056	-1.94083
YDR098C	GRX3	no	non_periodic	B	no	no_RIBI	no	no RP	-0.478809	-0.429885	-0.405425	0.242176	0.06998	-0.143295	0.720985	0.499865	0.262129	0.124184	0.00516671	0.110007	-0.0312142	0.0241876	-0.0301628	-0.00242325	0.0605367	0.0124596	0.0507777	0.0141521	0.0744618	0.222016	-1.575	-1.27359	-1.00865	-0.843439	-0.798543	-0.863548	-1.02008	-1.25136	-1.51322	-1.73815	-1.85871	-1.80444	-1.575
YDR099W	BMH2	no	non_periodic	H	no	no_RIBI	no	no RP	-0.285095	-0.331485	-0.507359	-0.475848	0.282431	0.73549	-0.190753	0.613916	1.24285	0.0320739	-0.0813814	0.0935508	0.0156682	0.0884708	0.170547	0.066678	0.0852303	-0.115362	-0.00752979	-0.0624015	-0.0492354	-0.0279836	-1.7039	-1.41264	-1.12366	-0.919165	-0.829288	-0.846293	-0.954886	-1.14499	-1.38715	-1.6357	-1.83191	-1.87255	-1.7039
YDR100W	TVP15	no	non_periodic	A	no	no_RIBI	no	no RP	-1.02055	-0.24214	-0.517303	0.447026	0.486755	0.672399	1.46758	0.728895	1.1897	-0.119779	-0.0252077	0.085206	0.187607	0.0753232	0.116431	-0.269621	-0.187262	-0.197451	-0.272845	-0.322656	-0.297167	-0.303779	-0.499332	-0.501046	-0.47837	-0.44953	-0.428792	-0.413863	-0.398686	-0.385535	-0.37731	-0.383866	-0.417697	-0.466542	-0.499332
YDR101C		no	non_periodic	A	yes	RIBOSOME BIOGENESIS	no	no RP	-0.241509	0.134449	0.0338325	0.578768	0.560547	0.566877	0.820276	0.426098	0.533045	0.0630019	-0.047151	0.0971461	0.0301424	-0.0306184	0.597592	0.246848	0.595451	0.335173	0.518478	0.255028	0.291141	0.0182908	-0.230984	-0.411047	-0.533116	-0.56341	-0.501969	-0.366933	-0.196095	-0.0370076	0.0747155	0.115257	0.0726213	-0.0517467	-0.230984
YDR103W	STE5	no	non_periodic	C	no	no_RIBI	no	no RP	1.27701	1.55144	0.748643	0.278186	-0.322516	-0.175043	-0.998825	-1.87396	-0.923686	-0.0168807	0.0721541	-0.0800316	-0.0103529	-0.148375	-0.149315	-0.172388	0.0131367	0.0623702	0.0202922	0.00984726	0.0440243	-0.104782	0.865127	0.773445	0.708725	0.694033	0.731895	0.805235	0.888275	0.96088	1.00411	1.01259	0.995288	0.947558	0.865127
YDR104C	SPO71	no	non_periodic	I	no	no_RIBI	no	no RP	-0.695516	-0.286403	-0.639626	-1.03895	-0.16062	-1.59429	-0.343435	0.125782	-0.954662	-0.12878	-0.120678	-0.0312336	0.0927416	-0.00640072	-0.103899	0.0884456	0.247932	0.133167	0.202722	0.0910998	-0.00946567	-0.245633	0.730025	0.765534	0.79341	0.810217	0.81727	0.81024	0.786384	0.752972	0.716269	0.687206	0.680019	0.697464	0.730025
YDR105C	TMS1	no	non_periodic	H	no	no_RIBI	no	no RP	-0.667606	-0.259278	-0.919053	-1.69669	-1.06394	-0.792201	-1.02909	-0.804663	0.126853	-0.0930512	0.0569833	0.0290249	0.134228	0.0890065	0.0849221	-0.25783	-0.195579	-0.14727	-0.155482	-0.279385	-0.401588	-0.242962	0.443349	0.34537	0.261134	0.215153	0.21722	0.265472	0.345974	0.436381	0.511835	0.55474	0.559925	0.522433	0.443349
YDR106W	ARP10	yes	S/G2	I	no	no_RIBI	no	no RP	0.258382	-0.221788	-0.337077	-0.821214	-0.062176	-1.15604	-1.0796	0.159612	-0.818966	0.0636816	-0.124446	0.26059	0.0531867	0.298377	-0.246891	0.161898	0.0217151	-0.247249	-0.260456	-0.23358	-0.00338555	0.00276336	0.690286	0.472378	0.387137	0.466494	0.6606	0.891258	1.09131	1.22503	1.27254	1.23451	1.12496	0.937629	0.690286
YDR108W	GSG1	no	non_periodic	H	no	no_RIBI	no	no RP	-1.4309	-0.917053	-1.01391	-2.50135	-0.7403	-1.72081	-1.07045	0.176753	-0.706896	-0.098396	-0.0640543	0.00760745	-0.0142644	-0.0735134	0.455333	0.0310421	0.266658	0.242193	0.322162	0.090463	0.0875464	-0.382982	0.539705	0.384556	0.293137	0.296013	0.383915	0.522782	0.669116	0.787996	0.854105	0.858739	0.807593	0.697741	0.539705
YDR109C		no	non_periodic	H	no	no_RIBI	no	no RP	-0.802848	-0.815355	-0.63866	-2.12034	-0.88904	-1.47526	-1.31749	-0.0736853	-0.836603	0.0608746	0.0779001	0.0701936	0.134107	0.00769114	0.102336	-0.141787	-0.0504962	-0.000972962	0.0189097	-0.0493581	0.000733685	-0.0792713	1.07896	1.11844	1.13124	1.12392	1.10687	1.07807	1.03631	0.993512	0.958456	0.944366	0.967162	1.02107	1.07896
YDR110W	FOB1	no	non_periodic	H	no	no_RIBI	no	no RP	0.584956	0.528974	0.374853	0.110607	0.427762	0.338483	-0.474348	-0.101212	-0.0363707	0.133949	0.0308837	0.0253645	-0.122404	-0.127191	-0.25114	0.0387281	0.302722	0.15711	0.390472	0.308873	0.42562	-0.0347048	0.434799	0.480384	0.531903	0.574775	0.602207	0.608176	0.589748	0.552621	0.503781	0.45497	0.420792	0.412464	0.434799
YDR111C		no	non_periodic	E	no	no_RIBI	no	no RP	0.533898	0.246659	0.356186	0.0242159	0.210661	0.269029	-0.509682	-0.0359989	-0.0871573	0.24788	0.257512	0.386483	0.258883	0.111116	0.144295	-0.0982666	-0.190365	-0.0446888	-0.131226	-0.133818	-0.0284674	0.0498861	0.298255	0.0451965	-0.265089	-0.55653	-0.734182	-0.704126	-0.471273	-0.151463	0.144221	0.353011	0.455405	0.44098	0.298255
YDR112W		no	non_periodic	G	no	no_RIBI	no	no RP	-0.105838	0.266605	-0.144092	0.00334649	0.436257	0.751721	0.109185	0.169652	0.895813	0.106571	-0.134626	0.193724	0.0371284	0.348971	-0.34425	0.268231	-0.0791312	-0.205499	-0.330262	-0.225757	0.0345242	0.120047	NA	NA	NA	NA	NA	NA	NA	NA	NA	NA	NA	NA	NA
YDR113C	PDS1	yes	G1/S	J	no	no_RIBI	no	no RP	0.00700465	0.493068	-0.741696	-0.379645	0.703799	-0.10232	-0.386649	0.210731	0.639376	0.137039	0.318226	0.69766	4.88674	0.677116	1.00442	0.413079	-0.393515	-0.591848	-1.33413	-5.49453	-1.29966	-0.39067	1.50384	1.45455	1.4019	1.37269	1.38052	1.41251	1.4482	1.47987	1.49633	1.50139	1.51451	1.52481	1.50384
YDR115W		no	non_periodic	I	no	no_RIBI	no	no RP	-0.908393	-0.816427	-0.702767	-0.130799	0.327707	-0.121398	0.777594	1.14413	0.581369	0.0322616	0.0221269	0.322971	0.0247018	0.206015	0.00793274	0.0682887	-0.228839	-0.00916491	-0.301633	-0.20912	-0.259076	-0.037681	0.068101	-0.0245374	-0.0519251	-0.0132575	0.0710099	0.177353	0.280397	0.357328	0.391109	0.37334	0.304724	0.193255	0.068101
YDR116C	MRPL1	no	uncertain	H	no	no_RIBI	no	no RP	0.114672	0.057464	0.146693	-0.855077	-0.516587	-0.543903	-0.969748	-0.574051	-0.690595	-0.0342662	-0.106981	-0.0478337	-0.100889	-0.161706	-0.377169	-0.098277	-0.198882	-0.098183	0.0576918	0.0723118	0.152774	-0.0574987	1.16622	1.22915	1.23545	1.19823	1.13639	1.05568	0.965987	0.892624	0.855749	0.870638	0.944628	1.05852	1.16622
YDR117C		no	non_periodic	G	no	no_RIBI	no	no RP	-0.418878	-0.126769	0.127673	-0.956037	-0.465777	-0.60075	-0.537159	-0.339008	-0.728423	-0.108144	-0.0395132	0.0225088	0.144223	0.0404493	0.30725	-0.01002	0.137541	0.101558	0.0847734	-0.0384811	-0.103032	-0.265049	-0.0552686	-0.190202	-0.279373	-0.300844	-0.256486	-0.158077	-0.0307256	0.0910925	0.178268	0.210252	0.177514	0.0816856	-0.0552686
YDR118W	APC4	no	non_periodic	G	no	no_RIBI	no	no RP	-0.840828	-0.260969	-0.468937	-0.676636	-0.347975	-0.158916	0.164192	-0.0870064	0.310021	-0.0614017	0.012055	0.00705472	-0.0705978	-0.0817848	0.200319	-0.0638532	0.103432	0.151483	0.0611	-0.00845311	-0.0784665	-0.27841	0.400066	0.538939	0.591467	0.558885	0.454327	0.291156	0.0981569	-0.0731096	-0.159806	-0.125694	0.0101252	0.204437	0.400066
YDR119W		no	non_periodic	A	no	no_RIBI	no	no RP	-0.783989	0.090323	-0.219825	0.198242	0.0624095	0.273481	0.982231	-0.0279136	0.493306	-0.0119828	0.0821445	-0.0713755	-0.14574	-0.0833429	0.066317	-0.265228	-0.0555969	-0.0636307	0.0859471	-0.0420929	0.185888	-0.0280587	0.0436306	0.0730371	0.0329431	-0.0688975	-0.217101	-0.380005	-0.50534	-0.54417	-0.476203	-0.336002	-0.18255	-0.0487099	0.0436306
YDR120C	TRM1	no	uncertain	A	no	no_RIBI	no	no RP	-0.028767	0.385848	0.247495	-0.0493219	0.131026	0.0964887	-0.0205549	-0.254823	-0.151006	-2.02873	-0.166912	-0.165612	0.0501392	0.0288849	0.446939	0.349411	0.566371	0.282468	0.448195	0.289221	0.220258	-0.328287	-0.853876	-1.22736	-1.50677	-1.57553	-1.40867	-1.08685	-0.73213	-0.439301	-0.251739	-0.192553	-0.277782	-0.509695	-0.853876
YDR121W	DPB4	no	non_periodic	G	no	no_RIBI	no	no RP	-0.353523	0.31069	0.387845	-0.792727	-0.257388	-0.139725	-0.439204	-0.568078	-0.52757	-0.0515813	-0.110911	-0.142095	-0.204099	-0.0629899	-0.195558	0.433342	0.144429	0.343935	0.240386	0.260722	0.0428368	0.124932	0.233473	0.296788	0.351248	0.382218	0.385758	0.362495	0.317985	0.26403	0.213506	0.178174	0.165898	0.184249	0.233473
YDR122W	KIN1	no	non_periodic	F	no	no_RIBI	no	no RP	2.57173	1.95518	0.354366	0.490944	-0.623972	-0.111785	-2.08079	-2.57915	-0.46615	0.0794974	-0.00401653	0.0229532	-0.0413039	-0.209786	-0.561053	-0.409708	-0.163982	-0.163468	-0.0102413	-0.0297706	0.0948865	0.072573	-0.174811	-0.0683953	0.0133572	0.0487264	0.0325824	-0.0279852	-0.116866	-0.212435	-0.287921	-0.32443	-0.319969	-0.269142	-0.174811
YDR123C	INO2	no	non_periodic	C	no	no_RIBI	no	no RP	1.07272	0.859196	0.56554	0.247183	-0.177186	-0.305517	-0.825534	-1.03638	-0.871057	0.0216998	-0.032743	0.0458774	0.36316	0.146227	0.235846	0.16549	0.208871	-0.0924781	-0.0148803	-0.121295	-0.0724785	-0.474831	0.433617	0.673	0.995204	1.27677	1.47832	1.58268	1.57507	1.46024	1.24339	0.9521	0.645138	0.42601	0.433617
YDR125C	ECM18	no	non_periodic	C	no	no_RIBI	no	no RP	0.691474	-1.05909	-0.756681	1.03406	-2.80292	-1.36825	0.34259	-1.74383	-0.611565	-0.00502786	0.0319347	-0.022084	0.190176	0.0940032	-0.0935576	-0.274431	-0.0502865	-0.118937	-0.225079	-0.397261	-0.301993	-0.513131	0.120335	0.468286	0.655799	0.688648	0.585269	0.348996	-0.0137755	-0.46456	-0.877728	-1.01896	-0.786065	-0.340217	0.120335
YDR126W	SWF1	no	non_periodic	E	no	no_RIBI	no	no RP	1.14016	1.01166	0.660651	1.13418	0.830249	1.27353	-0.00597274	-0.181413	0.612876	0.0133741	0.149574	0.163387	0.561318	0.0660686	0.410078	-0.145211	0.220874	-0.0264298	0.061631	-0.249124	-0.329075	-0.630825	0.184392	-0.0499635	-0.266315	-0.39498	-0.393919	-0.261528	-0.0477287	0.174555	0.349782	0.446632	0.454881	0.366404	0.184392
YDR127W	ARO1	no	non_periodic	D	no	no_RIBI	no	no RP	0.405474	0.557467	0.479829	1.18565	0.116589	0.797316	0.780173	-0.440878	0.317487	-0.0623685	0.062085	-0.0514453	0.111513	0.0256349	0.534378	-0.178549	0.0948244	-0.0930119	0.102442	-0.111799	0.00914317	-0.294204	-0.474057	-0.472482	-0.45312	-0.432413	-0.422128	-0.417655	-0.410427	-0.400664	-0.390316	-0.389809	-0.413211	-0.450429	-0.474057
YDR128W		no	non_periodic	B	no	no_RIBI	no	no RP	-0.160706	-0.0600579	-0.471796	-0.33467	-0.279868	-0.603662	-0.173964	-0.219811	-0.131865	-0.0894444	0.016516	-0.126221	0.0158058	-0.039063	0.272502	-0.0800369	0.271172	0.205571	0.270713	0.141873	0.036385	-0.295052	-0.253386	-0.277621	-0.281726	-0.273517	-0.261192	-0.242672	-0.215152	-0.184318	-0.158153	-0.149283	-0.169547	-0.211864	-0.253386
YDR129C	SAC6	no	non_periodic	C	no	no_RIBI	no	no RP	1.90237	1.99728	1.6539	0.637897	0.172142	0.224773	-1.26447	-1.82513	-1.42913	0.0585357	0.029257	0.122609	0.00598804	-0.0221699	0.189456	-0.0811083	-0.0280734	-0.0594741	0.0299804	-0.117986	0.0894227	0.14906	-1.3775	-1.04576	-0.73186	-0.515283	-0.41881	-0.435546	-0.55452	-0.766486	-1.04397	-1.3347	-1.55721	-1.58652	-1.3775
YDR130C	FIN1	yes	G2/M	J	no	no_RIBI	no	no RP	-0.275632	0.573658	-0.0706259	-0.896529	-0.0321066	-1.01448	-0.620897	-0.605765	-0.943857	-0.437401	-0.228306	-0.135094	0.300714	0.288808	1.06789	0.574503	0.498456	0.318421	-0.0705813	-0.19354	-0.676303	-0.944788	1.4569	1.14144	0.740638	0.375645	0.193121	0.290535	0.601742	0.96817	1.27602	1.48569	1.606	1.61355	1.4569
YDR131C		no	non_periodic	H	no	no_RIBI	no	no RP	-1.28982	-1.26774	-1.4403	-3.34686	-1.86225	-1.87054	-2.05704	-0.594505	-0.430243	0.00382766	0.0792411	-0.0810639	-0.0333815	-0.194721	-0.246827	-0.26041	-0.115395	-0.0645013	0.149945	0.0916437	0.113067	-0.322575	1.22165	1.21688	1.21217	1.21678	1.23568	1.25686	1.2659	1.26243	1.24422	1.22097	1.21359	1.21972	1.22165
YDR133C		yes	S/G2	A	no	no_RIBI	no	no RP	0.913543	2.30435	1.90431	1.77661	2.55248	2.63001	0.863067	0.248125	0.725697	0.0987336	-0.0417186	0.297868	0.080028	0.251011	0.102562	0.108788	-0.120442	-0.356367	-0.344932	-0.304798	-0.152765	0.538656	NA	NA	NA	NA	NA	NA	NA	NA	NA	NA	NA	NA	NA
YDR134C		no	non_periodic	A	no	no_RIBI	no	no RP	1.29058	1.87724	1.73978	2.32198	2.16152	2.52928	1.0314	0.284286	0.789502	0.0987336	-0.0417186	0.297868	0.080028	0.251011	0.102562	0.108788	-0.120442	-0.356367	-0.344932	-0.304798	-0.152765	0.538656	NA	NA	NA	NA	NA	NA	NA	NA	NA	NA	NA	NA	NA
YDR137W	RGP1	no	non_periodic	E	no	no_RIBI	no	no RP	0.0199402	-0.029509	-0.0654599	-0.974008	-1.02449	-0.78183	-0.993949	-0.994985	-0.716371	0.0848456	0.053359	-0.0247473	-0.148155	-0.0887918	-0.339241	0.0453664	0.0149142	0.174886	0.205487	0.231418	0.123195	-0.106833	0.780008	0.641591	0.529174	0.481847	0.511132	0.601797	0.721413	0.837178	0.919864	0.956316	0.950254	0.893389	0.780008
YDR138W	HPR1	no	non_periodic	E	no	no_RIBI	no	no RP	0.392698	-0.421321	0.065271	-0.131083	-0.560781	0.176149	-0.523781	-0.13946	0.110878	-0.0667081	-0.0258225	-0.137727	0.0304171	-0.237152	-0.137137	-0.0825492	0.216055	0.240753	0.29652	0.25281	0.115584	-0.154565	0.36846	0.423612	0.456077	0.459914	0.437803	0.394303	0.338977	0.287266	0.25281	0.244102	0.263091	0.308145	0.36846
YDR140W	FYV9	no	non_periodic	J	no	no_RIBI	no	no RP	-0.411683	-0.0681069	-0.586619	0.416701	0.631907	0.505955	0.828384	0.700014	1.09257	-0.0722963	-0.0801755	-0.032523	-0.167993	0.0737897	0.132284	0.279501	0.169871	0.388014	0.194686	0.318566	-0.04528	0.138817	-0.321578	-0.678141	-0.959695	-1.04934	-0.912185	-0.617338	-0.28226	-0.000126198	0.183626	0.248806	0.18701	-0.00905507	-0.321578
YDR141C	DOP1	no	non_periodic	B	no	no_RIBI	no	no RP	-0.134235	0.18787	-0.296665	0.273913	-0.0411107	-0.161772	0.408148	-0.228981	0.134893	-0.140621	0.0160699	-0.247656	-0.0115359	-0.125094	0.10654	-0.326262	0.0436909	0.0602978	0.126591	0.108001	0.118378	-0.218004	0.238384	0.180726	0.0859081	-0.0242729	-0.126737	-0.191399	-0.190479	-0.121853	-0.00931051	0.107668	0.197209	0.244017	0.238384
YDR142C	PEX7	no	non_periodic	D	no	no_RIBI	no	no RP	-0.752445	-0.872403	-0.822131	-0.0691802	-1.07337	-0.114986	0.683264	-0.20097	0.707146	-0.0179007	0.0575421	0.0192663	-0.0812043	-0.010488	0.307961	-0.241083	-0.104975	0.0510288	0.195593	0.0302212	0.089293	-0.281156	1.00393	0.941362	0.904759	0.909035	0.953172	1.01828	1.08039	1.12607	1.14252	1.13085	1.10599	1.06554	1.00393
YDR143C	SAN1	no	non_periodic	A	no	no_RIBI	no	no RP	-0.168911	0.173297	0.126709	0.723962	0.339875	0.320843	0.892874	0.166578	0.194134	0.130807	-0.00958848	0.1466	0.289029	-0.139452	0.335215	0.00697245	0.0541057	-0.0304686	0.124463	0.0335024	0.145579	-0.0819043	0.527487	0.558697	0.610304	0.666001	0.714737	0.744788	0.746951	0.72254	0.674762	0.615158	0.562034	0.529294	0.527487
YDR144C	MKC7	yes	G1/S	A	no	no_RIBI	no	no RP	-0.600455	-0.344596	-0.306882	0.355592	0.36413	0.0693445	0.956047	0.708726	0.376226	0.210077	0.27199	0.38696	0.497959	0.189941	0.603017	-0.227504	0.0106711	-0.261808	-0.0373757	-0.191936	0.108274	-0.00213745	-0.469685	-0.443334	-0.437522	-0.462204	-0.518265	-0.586839	-0.639514	-0.658223	-0.634388	-0.584215	-0.538886	-0.503671	-0.469685
YDR145W	TAF12	no	non_periodic	E	no	no_RIBI	no	no RP	0.153218	-0.0710588	-0.318461	-0.442761	0.0934591	0.27229	-0.595979	0.164518	0.590751	0.155423	-0.047883	0.0463241	-0.0454188	-0.0165121	-0.461456	0.115868	0.144302	-0.148592	-0.0232873	0.165082	0.0511714	-0.200361	-0.262904	-0.290849	-0.285731	-0.259061	-0.224481	-0.185671	-0.145335	-0.112109	-0.0943521	-0.102014	-0.142843	-0.206046	-0.262904
YDR146C	SWI5	yes	M	G	no	no_RIBI	no	no RP	-1.6404	0.956052	0.757698	-1.90462	0.465853	0.982046	-0.264214	-0.490199	0.224348	-5.60397	-11.7428	-14.6298	-0.801974	-0.101361	1.12726	0.938594	4.76178	10.6772	1.09274	0.888053	0.259056	-0.523451	1.48795	1.49612	1.38409	1.19229	0.962123	0.730414	0.561402	0.529425	0.649984	0.867693	1.11967	1.3495	1.48795
YDR148C	KGD2	no	non_periodic	C	no	no_RIBI	no	no RP	1.08515	-0.16259	0.491768	-0.124558	-1.42755	-0.533799	-1.20971	-1.26496	-1.02557	0.0254856	-0.0751638	0.228558	0.131961	-0.165726	-0.397931	-0.15008	-0.393827	-0.145714	-0.312267	-0.166543	-0.0931284	0.258607	-1.41514	-1.22679	-0.99481	-0.803705	-0.693982	-0.666057	-0.710397	-0.821387	-0.98131	-1.16807	-1.35558	-1.46576	-1.41514
YDR149C		no	non_periodic	G	no	no_RIBI	no	no RP	-0.583576	0.476803	-0.00476013	-0.728814	0.175872	-0.00277462	-0.145237	-0.300931	0.00198551	0.0243994	-0.162347	0.151149	0.162003	0.338882	-0.281754	0.212681	0.00235399	-0.233049	-0.273547	-0.190197	0.0118654	0.0720862	NA	NA	NA	NA	NA	NA	NA	NA	NA	NA	NA	NA	NA
YDR151C	CTH1	no	uncertain	J	no	no_RIBI	no	no RP	1.22675	1.85365	0.88436	0.341538	0.92162	0.842076	-0.885212	-0.932028	-0.0422838	0.0633527	-0.138054	-0.0236636	-0.151391	-0.142609	-0.524584	-0.13196	0.29789	0.155866	0.451122	0.356672	0.0926705	-0.0737691	0.833288	0.823012	0.79373	0.759166	0.731322	0.712893	0.704788	0.710778	0.727296	0.751219	0.784448	0.818056	0.833288
YDR152W	GIR2	no	uncertain	A	no	no_RIBI	no	no RP	0.522632	0.846942	0.89358	0.382106	0.433546	0.643194	-0.140526	-0.413396	-0.250386	0.0532883	-0.0739799	-0.140466	-0.266347	0.0291597	-0.271357	0.485386	0.173636	0.525559	0.224794	0.502397	0.248177	0.464414	-0.34133	-0.476385	-0.569026	-0.599858	-0.56906	-0.480692	-0.353701	-0.224096	-0.123764	-0.0791672	-0.107009	-0.203837	-0.34133
YDR153C	ENT5	no	non_periodic	J	no	no_RIBI	no	no RP	1.63949	2.44832	1.53428	0.230706	0.72376	0.819491	-1.40878	-1.72456	-0.714784	0.0434872	-0.0952444	0.00331599	-0.0279021	-0.050838	0.0625136	0.152017	0.346292	0.30292	0.19798	0.277014	-0.027817	-0.20675	1.02919	0.953711	0.971897	1.07163	1.21567	1.3577	1.45793	1.50131	1.47848	1.39982	1.29163	1.16109	1.02919
YDR155C	CPR1	no	non_periodic	G	no	no_RIBI	no	no RP	0.45564	0.52536	0.491313	0.60972	0.639674	0.78598	0.15408	0.114314	0.294667	0.0757606	-0.0960789	0.18731	0.00664585	0.245319	-0.0115576	0.200309	-0.0448675	-0.221138	-0.232147	-0.0797583	-0.0872837	0.480481	-2.44006	-2.37788	-2.2575	-2.14632	-2.09007	-2.07762	-2.08306	-2.10446	-2.13253	-2.18107	-2.28404	-2.40077	-2.44006
YDR156W	RPA14	no	non_periodic	A	yes	RNA POLYMERASES I AND III ASSOCIATED FACTORS	no	no RP	1.08147	1.4937	1.26324	1.47105	1.55508	1.48996	0.389577	0.061386	0.22672	0.159732	-0.0679645	0.122457	0.107282	0.00425818	-0.0166407	0.135373	0.331767	0.220393	0.133608	0.265319	0.257217	0.508025	0.0667326	0.130082	0.217091	0.297069	0.35246	0.375132	0.362092	0.317445	0.249276	0.170833	0.0983303	0.0554592	0.0667326
YDR158W	HOM2	no	non_periodic	E	no	no_RIBI	no	no RP	1.39109	1.31565	1.25903	1.27093	1.0739	1.39448	-0.120164	-0.241755	0.135444	0.028928	-0.161816	0.0860894	-0.155637	0.0325984	0.412481	0.226701	0.243698	0.13476	0.154263	-0.0669288	-0.00347687	0.17598	-2.04691	-2.08809	-2.07298	-2.0369	-2.00981	-1.97745	-1.92043	-1.85258	-1.78834	-1.76341	-1.8235	-1.94431	-2.04691
YDR161W	TCI1	no	non_periodic	H	no	no_RIBI	no	no RP	0.137451	0.254422	-0.0299523	0.492839	0.742866	0.795909	0.355387	0.488444	0.825861	-2.05897	-0.0566868	-0.0143898	-0.179712	-0.00711444	-0.038877	0.422325	0.531793	0.496118	0.481446	0.468488	0.455662	0.332406	-0.762783	-0.812188	-0.811295	-0.776611	-0.728946	-0.671556	-0.606778	-0.549718	-0.513505	-0.515743	-0.573469	-0.671238	-0.762783
YDR162C	NBP2	no	non_periodic	A	no	no_RIBI	no	no RP	-0.889529	-0.506451	-0.570184	-0.191513	-0.352115	-0.384932	0.698016	0.154336	0.185252	0.174451	0.000984054	-0.0693431	-0.306693	-0.112957	-0.865983	0.0245077	-0.0136288	0.0939023	0.0330522	0.399265	0.020011	0.107136	0.512162	0.650405	0.812668	0.949836	1.04284	1.07777	1.04456	0.950347	0.807905	0.647885	0.51614	0.460211	0.512162
YDR163W		no	non_periodic	A	no	no_RIBI	no	no RP	0.433795	0.556899	1.76211	0.252309	0.00590561	0.20994	-0.181486	-0.550993	-1.55217	0.218713	0.0294291	-0.118748	-0.293203	0.154155	-1.92085	0.334866	-0.317677	0.147204	-0.595654	0.370579	0.166366	0.425818	-0.0725508	-0.327164	-0.433332	-0.352621	-0.140882	0.11819	0.353293	0.519663	0.594095	0.56868	0.443776	0.217907	-0.0725508
YDR164C	SEC1	no	non_periodic	E	no	no_RIBI	no	no RP	-0.378655	-0.698372	-0.442724	-1.30319	-1.33343	-0.880638	-0.924533	-0.635059	-0.437913	0.0134876	-0.0365905	-0.0328347	-0.0553371	-0.188317	-0.274661	-0.11573	0.18342	0.140725	0.383879	0.102749	0.113022	-0.229371	0.164084	0.163921	0.173129	0.185524	0.196405	0.204795	0.211135	0.215407	0.215671	0.208957	0.194033	0.175893	0.164084
YDR166C	SEC5	no	non_periodic	H	no	no_RIBI	no	no RP	0.679962	0.752685	-0.340933	-0.880077	0.0285536	-0.141493	-1.56004	-0.724132	0.19944	-0.00511871	0.00474478	-0.0142514	0.0526649	-0.130966	0.232548	-0.137269	0.0851125	0.0575611	0.208364	0.195036	-0.0779988	-0.308356	1.0578	1.04889	1.00856	0.956723	0.911421	0.87766	0.858363	0.860514	0.881235	0.917296	0.970761	1.02737	1.0578
YDR167W	TAF10	no	uncertain	H	no	no_RIBI	no	no RP	0.366343	0.337958	-0.0190643	-0.0346877	0.191595	0.277005	-0.401031	-0.146363	0.296069	0.0412285	-0.172433	-0.0762277	-0.402928	-0.0965314	-0.254989	0.259918	0.412082	0.372644	0.361742	0.337177	0.237396	0.0137229	-0.807068	-0.830631	-0.821393	-0.797812	-0.776373	-0.75246	-0.71861	-0.682121	-0.651338	-0.644096	-0.681201	-0.749177	-0.807068
YDR168W	CDC37	no	non_periodic	E	no	no_RIBI	no	no RP	0.551908	0.390855	0.245526	-0.485996	-0.599947	0.0723018	-1.0379	-0.990802	-0.173225	-0.0328676	0.0929081	-0.0843558	-0.215371	-0.22841	-0.784201	0.0919799	-0.13181	0.250364	0.0206599	0.260378	-0.0234402	0.0426284	-0.0245496	-0.0146275	0.0101455	0.0368229	0.0561924	0.0669997	0.0708851	0.0684474	0.0597226	0.0427472	0.0156989	-0.0123136	-0.0245496
YDR169C	STB3	no	non_periodic	F	no	no_RIBI	no	no RP	1.01542	0.481514	0.437368	-0.940861	-0.203541	-0.158083	-1.95628	-0.685056	-0.595451	0.111516	-0.012189	0.0391092	0.163395	-0.0830373	-0.599547	-0.283449	-0.188832	-0.24919	-0.143573	0.00536155	-0.0732683	-0.135434	0.787126	0.868371	0.926549	0.953856	0.953604	0.923067	0.862754	0.787607	0.714211	0.664799	0.661238	0.70807	0.787126
YDR170C	SEC7	no	non_periodic	B	no	no_RIBI	no	no RP	0.239986	0.5693	-0.175648	0.15103	-0.332868	-0.223782	-0.0889567	-0.902168	-0.0481346	-0.0997455	-0.0639161	-0.151613	0.074202	-0.0780062	0.387573	-0.0826348	0.234759	0.125571	0.150267	0.0164848	0.0184794	-0.253653	-1.59638	-1.43267	-1.20264	-0.998825	-0.870305	-0.82008	-0.839741	-0.927092	-1.06894	-1.25091	-1.45566	-1.6047	-1.59638
YDR171W	HSP42	yes	G1	J	no	no_RIBI	no	no RP	2.78509	2.81837	2.36313	0.127757	0.328509	0.26314	-2.65734	-2.48986	-2.09999	2.38337	0.0793395	0.279483	0.048918	-0.115032	-1.20446	-0.757837	-0.95304	-0.651474	-0.687824	-0.451057	-0.405749	0.167825	-0.218165	0.267264	0.629904	0.835599	0.900378	0.831434	0.626801	0.293914	-0.141026	-0.583138	-0.826253	-0.670881	-0.218165
YDR172W	SUP35	no	non_periodic	J	no	no_RIBI	no	no RP	1.08896	1.52741	1.0314	0.747144	0.847314	1.01085	-0.341811	-0.6801	-0.0205507	0.096288	-0.138274	0.111064	0.104003	0.135754	0.148718	0.215563	0.360404	0.0453233	0.170908	0.0178659	0.222123	0.0446876	-1.1485	-1.06743	-0.971441	-0.90226	-0.883138	-0.905693	-0.95051	-1.00626	-1.05646	-1.09855	-1.14594	-1.17619	-1.1485
YDR173C	ARG82	no	non_periodic	F	no	no_RIBI	no	no RP	0.940806	0.620613	0.395516	0.447727	0.600008	0.498919	-0.493079	-0.0206058	0.103404	-0.0180711	-0.0301734	0.0591232	0.0668144	0.0335694	-0.133041	-0.0800015	-0.0490223	0.112179	0.0357777	0.0335256	-0.129298	-0.192636	1.05513	0.968781	0.841096	0.713979	0.623121	0.589924	0.622203	0.709529	0.820985	0.927509	1.01763	1.07066	1.05513
YDR174W	HMO1	no	non_periodic	G	no	no_RIBI	no	no RP	1.67671	1.89517	1.79654	1.12573	1.3164	1.35211	-0.550973	-0.578765	-0.444434	0.0547299	-0.146338	0.140696	-0.0347303	0.00376911	0.187196	0.166803	0.0299531	0.141762	0.046634	0.0215981	-0.00741027	0.421048	-0.746779	-0.650404	-0.524268	-0.417181	-0.356271	-0.343309	-0.371386	-0.434268	-0.518596	-0.612248	-0.707092	-0.767232	-0.746779
YDR175C	RSM24	no	uncertain	D	no	no_RIBI	no	no RP	-0.400196	-0.0281593	-0.320114	0.0954437	-0.456898	-0.0083773	0.495639	-0.428739	0.311737	-0.104439	-0.14862	-0.160199	-0.346968	-0.0721026	-0.11591	0.0130661	0.0731797	0.0967354	0.0625874	0.123271	-0.0119809	-0.204203	0.468026	0.337176	0.225554	0.167504	0.176561	0.248005	0.359185	0.477876	0.572657	0.62368	0.626266	0.574136	0.468026
YDR176W	NGG1	no	non_periodic	J	no	no_RIBI	no	no RP	-0.352456	0.717601	-0.116398	-0.527494	0.191594	0.0802542	-0.175038	-0.526006	0.196652	-0.0805444	-0.139083	0.0325633	0.165475	0.123131	0.113738	0.375654	0.291773	0.0723652	0.0601381	0.0459506	-0.0711989	-0.323835	1.57279	1.52368	1.46229	1.41928	1.41277	1.43323	1.46268	1.49457	1.51722	1.53301	1.55998	1.5845	1.57279
YDR177W	UBC1	no	uncertain	J	no	no_RIBI	no	no RP	0.189852	0.669827	0.122508	0.191577	0.634415	0.556848	0.00172487	-0.0354121	0.43434	0.0370322	-0.115708	-0.0442819	-0.214254	-0.026484	-0.0889253	0.238421	0.0951721	0.133495	0.200433	0.221634	0.0154736	0.0178899	-0.67749	-0.82649	-1.05603	-1.34542	-1.65081	-1.85094	-1.80786	-1.53733	-1.17767	-0.868437	-0.683388	-0.625575	-0.67749
YDR178W	SDH4	no	non_periodic	C	no	no_RIBI	no	no RP	0.886843	0.146803	0.505533	-0.838867	-1.59588	-1.03121	-1.72571	-1.74269	-1.53675	-0.0621835	0.00627457	0.0307048	-0.0493404	0.0859232	-0.0726009	-0.187831	-0.282868	-0.120263	-0.127125	-0.232706	-0.238742	0.0366092	-0.471133	-0.34114	-0.232432	-0.175722	-0.181108	-0.241189	-0.338503	-0.451228	-0.548561	-0.606317	-0.619519	-0.575785	-0.471133
YDR179C	CSN9	no	non_periodic	H	no	no_RIBI	no	no RP	-0.902628	-0.649573	-1.67912	-2.63502	-1.00132	-1.50323	-1.73239	-0.351748	0.175886	-0.107994	-0.163677	-0.130845	0.09616	0.664327	-0.22052	0.860072	0.275468	0.38308	-0.573253	0.0771782	-0.424068	-0.163768	-0.0305786	-0.458385	-0.654308	-0.504783	-0.134652	0.274161	0.611773	0.834219	0.926511	0.888369	0.72202	0.408657	-0.0305786
YDR179W-A		yes	G2/M	A	no	no_RIBI	no	no RP	-1.56333	-0.668312	-0.700828	-0.276522	-0.449433	-0.337794	1.28681	0.218879	0.363033	-0.327367	-0.230143	0.0535638	0.122423	0.426717	1.65693	0.603429	0.710985	0.410471	0.233952	-0.381364	-0.526643	-1.50516	0.952176	0.638811	0.332194	0.15239	0.175696	0.381549	0.669437	0.941586	1.139	1.24286	1.26042	1.17209	0.952176
YDR180W	SCC2	yes	G1	A	no	no_RIBI	no	no RP	-3.87981	-3.13036	-2.4815	-1.53885	-1.16048	-1.06108	2.34096	1.96988	1.42043	0.298172	0.272462	-0.00770825	-0.102577	-0.338696	-0.335828	-0.476476	-0.0194378	-0.116819	0.150693	0.118023	0.44248	0.150491	-0.455844	-0.279188	0.134848	0.552487	0.874177	1.07638	1.14861	1.09259	0.906971	0.599178	0.189097	-0.241693	-0.455844
YDR183W	PLP1	no	non_periodic	H	no	no_RIBI	no	no RP	-0.414142	-0.52637	-0.113142	-1.12741	1.15512	-0.0667397	-0.713271	1.68149	0.0464018	0.211682	0.219421	0.17802	0.0169339	0.058412	-0.669856	-0.0124858	-0.166411	0.163754	0.0592799	0.290146	0.148344	0.337317	0.242179	0.304789	0.483529	0.69402	0.879427	1.00757	1.05747	1.026	0.914165	0.738168	0.529521	0.335982	0.242179
YDR184C	ATC1	no	uncertain	I	no	no_RIBI	no	no RP	0.733697	0.320903	0.754414	-0.652385	-0.0337947	-0.800719	-1.38608	-0.354698	-1.55513	0.0582797	0.00927062	-0.193684	-0.20318	-0.149241	-0.292743	0.21278	0.516899	0.38346	0.580451	0.525769	0.257115	-0.0974951	0.070512	0.118945	0.166131	0.196411	0.203395	0.188191	0.156794	0.11816	0.0816051	0.0535976	0.0369355	0.0400898	0.070512
YDR185C		no	non_periodic	E	no	no_RIBI	no	no RP	0.6121	0.0253704	0.554457	-0.411302	0.158484	0.105946	-1.0234	0.133114	-0.448511	0.169405	-0.0417222	0.0605079	-0.226429	-0.0558076	-0.535812	0.0579944	-0.0986855	0.121996	0.0225297	0.0829149	-0.00990423	0.329773	0.198149	0.509659	0.677407	0.703524	0.604798	0.386078	0.0585591	-0.333074	-0.672595	-0.778936	-0.585326	-0.206618	0.198149
YDR186C		no	non_periodic	E	no	no_RIBI	no	no RP	1.37126	0.995312	1.49213	0.426447	0.679854	0.659574	-0.94481	-0.315458	-0.832559	0.183035	0.0845625	0.153094	0.118048	-0.114627	-0.432184	-0.110798	0.0160735	-0.0657597	0.0254499	0.0994436	0.0222514	-0.0967526	0.591966	0.405713	0.218573	0.09027	0.0602532	0.138098	0.294214	0.47476	0.629215	0.727301	0.761495	0.719696	0.591966
YDR187C		no	non_periodic	A	no	no_RIBI	no	no RP	0.632813	0.733598	1.0309	0.433193	0.589686	0.443666	-0.19962	-0.143912	-0.587239	0.101915	-0.142438	0.259723	0.0124493	0.251444	-0.532287	0.151946	-0.0340369	-0.210045	-0.281792	-0.225883	0.00876909	-0.0889432	NA	NA	NA	NA	NA	NA	NA	NA	NA	NA	NA	NA	NA
YDR188W	CCT6	no	non_periodic	G	no	no_RIBI	no	no RP	1.43585	1.40589	1.73182	0.838751	1.06334	0.994465	-0.597098	-0.342549	-0.737358	-0.0295002	-0.0795657	-0.00670876	0.137583	0.0845194	0.435334	0.177098	0.213882	-0.0375089	0.0474254	-0.0178236	0.110256	0.114297	-0.899648	-0.845402	-0.761312	-0.686569	-0.645958	-0.637431	-0.650444	-0.680955	-0.720801	-0.769939	-0.836122	-0.894302	-0.899648
YDR189W	SLY1	no	non_periodic	B	no	no_RIBI	no	no RP	-0.568808	-0.290653	-0.42108	0.1188	0.141937	-0.289817	0.687608	0.432589	0.131263	0.0314413	0.035423	0.167668	0.307872	0.124585	0.224299	-0.00878709	0.0129288	-0.143908	-0.128194	-0.243286	-0.163972	-0.343289	-0.131024	-0.235236	-0.301814	-0.318133	-0.287466	-0.215333	-0.116655	-0.0177604	0.056667	0.0862363	0.0593268	-0.0208067	-0.131024
YDR190C	RVB1	no	uncertain	A	no	no_RIBI	no	no RP	0.525252	0.885472	0.668853	0.557737	0.576135	0.549185	0.0324846	-0.309337	-0.119667	0.0449858	0.00176528	-0.0117128	-0.110109	-0.128378	-0.307899	-0.0169969	0.135179	0.143067	0.245711	0.319969	0.243172	0.136223	-0.825044	-0.667775	-0.507402	-0.394742	-0.351609	-0.374744	-0.451617	-0.568134	-0.698489	-0.815571	-0.900569	-0.914027	-0.825044
YDR191W	HST4	no	uncertain	E	no	no_RIBI	no	no RP	-0.294414	-1.13478	0.327048	-0.534119	-0.897091	0.267177	-0.239705	0.237689	-0.0598703	0.338602	-0.0243687	-0.283962	-0.919108	-0.572803	-2.16117	-0.701592	-0.113018	0.290636	0.965695	0.96536	1.11642	0.838545	1.06474	1.08369	1.1011	1.11861	1.13851	1.15057	1.14412	1.12244	1.08784	1.05286	1.03879	1.0473	1.06474
YDR192C	NUP42	no	non_periodic	C	no	no_RIBI	no	no RP	-0.324465	-1.21671	0.179906	-0.0805616	-0.474854	-0.475342	0.243904	0.741858	-0.655248	0.0723037	0.00329239	0.177782	0.202218	0.0430625	-0.238017	-0.0436705	0.0396465	-0.0852057	0.107543	0.00583637	0.0248139	-0.147327	0.945635	0.940869	0.947242	0.966813	0.998294	1.02901	1.04516	1.04478	1.02535	0.994858	0.971271	0.956959	0.945635
YDR193W		no	non_periodic	H	no	no_RIBI	no	no RP	-0.750697	-0.748539	-0.564038	-0.347548	0.142063	0.193822	0.403149	0.890602	0.757859	0.0944969	-0.165583	0.183276	-0.0266595	0.287227	-0.457767	0.0389567	-0.00846741	-0.174063	-0.190446	-0.150338	0.0969079	-0.00521894	NA	NA	NA	NA	NA	NA	NA	NA	NA	NA	NA	NA	NA
YDR194C	MSS116	no	uncertain	A	no	no_RIBI	no	no RP	0.160093	1.21353	0.40872	0.388578	0.534424	0.628146	0.228485	-0.679107	0.219426	-2.12325	-0.118719	-0.282271	-0.188992	-0.150549	0.0543498	-0.00617517	-0.0251402	0.0718006	0.129942	0.196774	0.18521	-0.149672	0.343843	0.334527	0.324154	0.314684	0.307947	0.305662	0.309507	0.320062	0.333493	0.344401	0.350028	0.349726	0.343843
YDR195W	REF2	no	non_periodic	H	no	no_RIBI	no	no RP	0.226865	-0.103342	-0.0330159	-0.22996	0.485275	0.0987998	-0.456825	0.588618	0.131816	0.0103761	-0.0207458	0.0428426	0.0575387	-0.097586	-0.418823	0.0960919	0.245733	0.209023	0.232676	0.185489	0.0933918	-0.0721092	0.0748608	0.112332	0.118545	0.0910431	0.0351316	-0.0352121	-0.0983745	-0.134363	-0.130947	-0.0937258	-0.0407572	0.0183702	0.0748608
YDR196C		no	non_periodic	E	no	no_RIBI	no	no RP	0.38285	0.169917	0.474464	-1.15816	-1.03124	-0.285193	-1.54101	-1.20116	-0.759657	0.115598	-0.127306	0.0469635	-0.494464	-0.0613083	-0.318776	0.11978	0.00825873	0.466051	0.315246	0.265765	0.252648	0.456565	-0.360628	-0.256295	-0.162274	-0.107566	-0.1031	-0.143746	-0.215706	-0.302057	-0.380097	-0.432815	-0.456138	-0.435569	-0.360628
YDR197W	CBS2	no	uncertain	D	no	no_RIBI	no	no RP	-0.255213	-0.468512	-0.534794	-0.222279	-0.595563	-0.224861	0.0329342	-0.127051	0.309933	-0.00700465	-0.000771696	-0.0896715	-0.287807	-0.110483	-0.431909	-0.0496144	-0.0604896	0.178046	0.183888	0.231442	0.104405	0.0168411	0.633475	0.689708	0.754872	0.811791	0.852625	0.867419	0.848985	0.802926	0.737065	0.668431	0.62022	0.607204	0.633475
YDR199W		no	non_periodic	H	no	no_RIBI	no	no RP	-1.3094	-1.28315	-1.53773	-0.334256	0.423966	0.618929	0.97514	1.70711	2.15665	0.098601	-0.150661	0.178226	0.0661588	0.345329	-0.357604	0.134062	-0.0364933	-0.231805	-0.206512	-0.161819	0.0532228	0.0726681	NA	NA	NA	NA	NA	NA	NA	NA	NA	NA	NA	NA	NA
YDR201W	SPC19	no	non_periodic	G	no	no_RIBI	no	no RP	-0.398437	-0.322115	0.256217	-1.28315	-0.798062	-1.1351	-0.884716	-0.475947	-1.39132	-0.110525	-0.211506	-0.0590746	-0.43281	0.180049	0.0234668	0.638301	-0.0276537	0.46126	-0.0162627	0.268108	-0.204376	-0.133202	0.331946	0.152919	0.000759768	-0.0762048	-0.0579556	0.0481548	0.206505	0.368759	0.494269	0.558975	0.556212	0.479225	0.331946
YDR202C	RAV2	no	uncertain	F	no	no_RIBI	no	no RP	0.70019	0.383852	0.141707	-0.0465586	0.172506	-0.00304347	-0.746748	-0.211346	-0.144751	0.0443333	-0.135791	0.0161041	-0.172928	-0.142645	-0.396812	-0.0384547	0.0228578	0.118751	0.203468	0.156376	0.269278	-0.230841	-0.420719	-0.444986	-0.445093	-0.432076	-0.416694	-0.39618	-0.366421	-0.333677	-0.306089	-0.297852	-0.323472	-0.373895	-0.420719
YDR204W	COQ4	no	non_periodic	E	no	no_RIBI	no	no RP	0.945937	0.234949	0.338447	-0.369968	-0.38964	0.0435895	-1.31591	-0.624589	-0.294857	0.0942568	-0.0656776	0.0927219	-0.116072	-0.132308	-0.312924	-0.15179	-0.359672	-0.107844	-0.306634	-0.10491	-0.04339	0.0918472	-1.32239	-0.85087	-0.591999	-0.535503	-0.675165	-1.01573	-1.57956	-2.41471	-3.43122	-3.73808	-2.90299	-2.00928	-1.32239
YDR205W	MSC2	no	non_periodic	D	no	no_RIBI	no	no RP	-1.09616	-0.914531	-0.764362	-0.627088	-0.760273	-0.206443	0.469071	0.154258	0.55792	-0.0345109	0.0709268	-0.0889616	0.18105	-0.0445329	0.190494	-0.318936	0.166399	-0.123153	0.110153	-0.165329	-0.000614429	-0.550544	0.570016	0.581746	0.527103	0.423965	0.294789	0.165961	0.0752354	0.056748	0.118551	0.234806	0.368955	0.491495	0.570016
YDR206W	EBS1	no	non_periodic	A	no	no_RIBI	no	no RP	-1.29361	-0.480822	-0.634821	0.251808	-0.272569	-0.338836	1.54542	0.208253	0.295985	-0.0894211	-0.00872627	-0.26398	-0.212697	-0.210772	0.406664	-0.0834117	0.378988	0.139615	0.516513	0.201539	0.0894536	-0.770233	0.686888	0.680275	0.628171	0.549137	0.463444	0.3888	0.345506	0.349323	0.398318	0.47572	0.563772	0.642988	0.686888
YDR207C	UME6	yes	G2/M	A	no	no_RIBI	no	no RP	-0.462345	-0.0497826	-0.31738	-0.632303	-0.454625	-0.592598	-0.169958	-0.404842	-0.275217	-0.0190499	-0.190608	-0.0125631	0.251962	0.132449	0.136258	0.271559	0.289256	-0.0429083	-0.168052	-0.190797	-0.22496	-0.589531	-0.169842	-0.258741	-0.305154	-0.303619	-0.262888	-0.190887	-0.101501	-0.0173073	0.0411306	0.056615	0.0192575	-0.0651272	-0.169842
YDR209C		no	non_periodic	A	no	no_RIBI	no	no RP	0.100982	0.934939	0.590446	0.225668	0.596225	0.579621	0.124686	-0.338714	-0.0108245	0.0395846	-0.147316	0.103307	0.127201	0.321547	-0.410848	0.126091	-0.00767065	-0.224955	-0.26514	-0.207033	0.00141014	0.121869	NA	NA	NA	NA	NA	NA	NA	NA	NA	NA	NA	NA	NA
YDR210W		no	non_periodic	G	no	no_RIBI	no	no RP	0.21829	1.21925	0.735618	-0.599127	1.13267	0.472966	-0.817417	-0.0865791	-0.262652	0.265009	-0.44465	0.217022	-0.076089	0.010306	-0.647749	0.59915	0.355362	0.0570885	0.169094	0.197774	0.0218822	0.138052	-0.0734967	0.0931353	0.277411	0.423078	0.508597	0.526666	0.475333	0.363412	0.208159	0.0408864	-0.0964022	-0.147629	-0.0734967
YDR211W	GCD6	no	non_periodic	J	yes	translation initiation and elongation factors	no	no RP	0.319959	0.503431	0.268839	0.194931	0.378834	0.210353	-0.125028	-0.124597	-0.0584865	0.0300938	-0.00161064	-0.0226939	-0.273988	-0.0455845	0.0215192	0.0440479	0.149143	0.244642	0.334187	0.258853	0.164345	-0.0598253	-0.0393858	0.105516	0.210872	0.254828	0.235253	0.158443	0.0396172	-0.09508	-0.209187	-0.268633	-0.259564	-0.177424	-0.0393858
YDR212W	TCP1	no	non_periodic	A	no	no_RIBI	no	no RP	0.613543	1.31888	0.600286	0.268191	0.348827	0.420375	-0.345352	-0.970051	-0.179911	-0.0553194	-0.0385346	-0.0403318	-0.0905957	-0.00460068	0.59269	0.0385355	0.231112	0.052763	0.333075	0.09123	0.172779	0.0438393	-1.3613	-1.36963	-1.32543	-1.26452	-1.21678	-1.1792	-1.14219	-1.11348	-1.09832	-1.11435	-1.18611	-1.28943	-1.3613
YDR213W	UPC2	no	non_periodic	I	no	no_RIBI	no	no RP	1.84985	1.65261	1.39127	-0.837581	-0.0647674	-1.06561	-2.68743	-1.71737	-2.45688	0.0304114	-0.0151985	-0.0059688	0.249298	0.0427841	0.28863	-0.0653245	0.155197	-0.0305323	-0.0683922	-0.115132	0.126369	-0.200103	1.12988	1.13522	1.12454	1.10963	1.10083	1.09369	1.08201	1.07035	1.05901	1.05498	1.0726	1.10538	1.12988
YDR214W		no	non_periodic	F	no	no_RIBI	no	no RP	1.49404	1.06233	0.880338	0.799262	1.24213	0.927617	-0.694774	0.179803	0.0472781	-0.0997827	-0.190268	-0.0823589	-0.0115034	0.0692345	0.356899	0.117771	-0.0911431	-0.0386927	-0.0983965	-0.0923507	-0.0836716	0.146082	-0.879719	-1.07145	-1.22169	-1.29755	-1.28496	-1.17519	-0.992443	-0.796205	-0.635744	-0.552027	-0.574135	-0.696635	-0.879719
YDR215C		no	non_periodic	J	no	no_RIBI	no	no RP	-0.276447	0.139148	-0.663831	-0.0573175	0.323489	-0.368317	0.219129	0.184341	0.295514	-0.0197694	-0.1252	0.105201	0.213016	0.243219	-0.527479	0.387278	-0.0976128	-0.267086	-0.319461	-0.250825	0.0366221	0.102337	NA	NA	NA	NA	NA	NA	NA	NA	NA	NA	NA	NA	NA
YDR216W	ADR1	no	non_periodic	D	no	no_RIBI	no	no RP	-0.814437	-1.12002	-1.15397	-0.141907	-1.5206	-0.0474734	0.67253	-0.40058	1.1065	-0.161997	-0.0196581	-0.0842909	0.65429	0.243557	0.718808	-0.257516	-0.170729	-0.186276	-0.195388	-0.308065	-0.386499	-0.734405	0.161995	0.300536	0.385996	0.405183	0.361694	0.263656	0.128996	-0.0106234	-0.114119	-0.147361	-0.10305	0.0102442	0.161995
YDR217C	RAD9	no	non_periodic	D	no	no_RIBI	no	no RP	-1.19295	-0.46143	-0.557857	-1.99542	-2.63697	-0.83952	-0.802471	-2.17554	-0.281662	-0.0147766	0.0721868	2.13324e-05	0.156078	-0.064951	-0.34956	-0.00762569	0.0818372	0.182673	0.163935	0.274713	0.0533361	-0.103914	0.115049	0.0819406	0.0677275	0.0715743	0.0887281	0.116634	0.151418	0.185529	0.209532	0.214489	0.196048	0.158355	0.115049
YDR220C		no	non_periodic	H	no	no_RIBI	no	no RP	-2.94515	-2.75136	-3.68956	0.162641	1.06732	0.959683	3.10779	3.81867	4.64924	0.0308365	-0.126119	0.102264	0.14579	0.257406	-0.257682	0.176347	0.0559531	-0.330319	-0.281794	-0.282829	-0.025112	0.0564647	NA	NA	NA	NA	NA	NA	NA	NA	NA	NA	NA	NA	NA
YDR221W		no	non_periodic	I	no	no_RIBI	no	no RP	0.38544	0.423126	-0.0526444	-0.434975	0.23527	-0.587653	-0.820416	-0.187856	-0.535008	-0.20987	-0.123438	-0.18329	0.21042	-0.00152353	0.523035	0.149113	0.229344	0.147342	0.0177415	-0.130792	-0.255116	-0.382925	0.378541	0.298821	0.171014	0.0256088	-0.105135	-0.181827	-0.170552	-0.0732367	0.0738367	0.220523	0.331863	0.389581	0.378541
YDR224C	HTB1	yes	S	J	no	no_RIBI	no	no RP	1.8522	2.78088	1.88452	1.49831	2.24271	1.54057	-0.353892	-0.538172	-0.343952	-0.104716	0.0828452	0.764374	0.847718	0.780991	0.910804	0.511081	0.0014174	-0.116407	-0.735175	-0.711233	-1.24783	-0.435046	-0.275914	-0.961902	-1.79333	-2.4493	-2.27857	-1.46698	-0.671854	-0.0916751	0.27066	0.434365	0.412192	0.185154	-0.275914
YDR225W	HTA1	yes	S	J	no	no_RIBI	no	no RP	2.28532	2.77777	1.9463	1.45674	2.387	1.491	-0.828576	-0.390774	-0.455302	-0.232491	0.176028	0.733011	0.841787	0.75822	1.39111	0.535018	-0.111697	-0.208648	-0.723676	-5.2568	-7.21127	-0.89435	0.191753	0.0216181	-0.140468	-0.248031	-0.271895	-0.200979	-0.0564874	0.113041	0.26042	0.352412	0.374577	0.319814	0.191753
YDR226W	ADK1	no	non_periodic	J	no	no_RIBI	no	no RP	1.15024	1.40325	1.05836	0.871061	1.13756	1.07664	-0.279183	-0.26569	0.0182837	0.048403	-0.0498065	0.0974143	0.0386193	0.229376	0.371931	0.188273	0.109188	-0.134431	-0.0321627	-0.0362915	0.00458057	0.152949	-2.01329	-1.87243	-1.71916	-1.61494	-1.59302	-1.63924	-1.72356	-1.82827	-1.92205	-1.99212	-2.05532	-2.08007	-2.01329
YDR229W	IVY1	no	non_periodic	D	no	no_RIBI	no	no RP	2.11673	-0.162165	1.55328	-0.153935	-3.19269	-0.367231	-2.27067	-3.03053	-1.92051	-0.000998644	-0.103833	-0.0846564	-0.147843	-0.111417	-0.370727	0.227688	-0.162804	0.0444417	-0.127613	0.128482	-0.141175	-0.0457881	0.492583	0.568336	0.555004	0.464171	0.314593	0.129297	-0.0474819	-0.155105	-0.145928	-0.0267176	0.151276	0.340211	0.492583
YDR231C	COX20	no	non_periodic	F	no	no_RIBI	no	no RP	1.12437	0.142497	0.525682	-0.815227	0.203685	-0.328369	-1.93959	0.0611881	-0.854052	-0.0600536	-0.315407	0.0196943	-0.376423	-0.163057	-0.231867	0.154686	-0.272183	-0.0113345	-0.068442	-0.0126644	-0.0492314	0.314694	-0.0454633	-0.0516719	-0.078255	-0.122741	-0.178565	-0.228808	-0.252712	-0.240758	-0.195805	-0.137269	-0.089135	-0.0587839	-0.0454633
YDR232W	HEM1	no	non_periodic	F	no	no_RIBI	no	no RP	1.34504	1.11417	1.34976	0.835321	0.857773	0.776372	-0.509724	-0.256399	-0.573393	0.109663	-0.0402721	0.110319	0.336858	0.167554	0.263498	0.0691084	0.0779547	-0.114356	-0.189484	-0.198894	-0.0798335	0.068634	-0.474339	-0.572432	-0.614546	-0.599991	-0.544038	-0.456725	-0.353201	-0.259421	-0.197106	-0.185889	-0.239591	-0.348527	-0.474339
YDR233C	RTN1	no	non_periodic	A	no	no_RIBI	no	no RP	1.88494	2.31954	1.59305	1.6304	1.51816	1.70617	-0.254536	-0.801385	0.113121	0.0869325	-0.0171775	0.166421	-0.0055448	0.216549	-0.140651	0.129544	-0.0330911	-0.109671	-0.129046	0.00629597	-0.12606	0.405827	-1.29614	-1.7846	-2.30876	-2.70472	-2.71899	-2.3002	-1.72416	-1.2235	-0.873205	-0.698926	-0.717026	-0.924864	-1.29614
YDR234W	LYS4	no	non_periodic	F	no	no_RIBI	no	no RP	1.23208	0.320577	0.348743	0.420203	0.275085	0.258674	-0.811882	-0.045492	-0.0900687	0.0517551	-0.00732444	0.0782265	0.204589	0.188259	1.08425	0.428375	0.384547	0.237934	0.229643	0.0476434	0.125901	-0.0998039	-0.286161	-1.07199	-2.03875	-2.73457	-2.31006	-1.3232	-0.489794	0.0829232	0.423872	0.561306	0.508988	0.240097	-0.286161
YDR236C	FMN1	no	non_periodic	B	no	no_RIBI	no	no RP	-0.820106	-0.364207	-0.826292	-0.114303	-0.3431	-0.548684	0.705803	0.0211072	0.277608	-0.177629	-0.0444538	-0.121048	-0.102687	-0.101865	0.420019	0.137593	0.13622	0.134149	0.202835	-0.0176751	-0.22284	-0.270113	-0.733013	-0.598344	-0.473436	-0.397349	-0.386018	-0.432627	-0.520021	-0.629542	-0.732525	-0.806033	-0.844189	-0.825527	-0.733013
YDR237W	MRPL7	no	non_periodic	E	no	no_RIBI	no	no RP	-0.289917	-0.306157	-0.171506	-0.296258	-0.250287	-0.0782814	-0.00634075	0.0558697	0.0932247	-0.0131692	-0.193046	-0.0152539	-0.261027	-0.10685	0.0609072	0.177618	-0.014374	0.0904474	0.104301	0.0912581	0.215042	0.170451	0.134451	0.147696	0.205796	0.283167	0.357631	0.414177	0.441903	0.436762	0.398161	0.332221	0.251331	0.175325	0.134451
YDR238C	SEC26	no	non_periodic	A	no	no_RIBI	no	no RP	-0.518543	0.496008	0.025525	-0.211807	0.365506	-0.303107	0.306736	-0.130502	-0.328632	0.0166288	0.00968182	0.0776497	0.135119	0.103756	0.558335	-0.0177879	0.0736379	-0.0594009	-0.0202443	-0.142511	-0.00520226	-0.134509	-0.666097	-0.853455	-0.964175	-0.972006	-0.887709	-0.733925	-0.549501	-0.384065	-0.272368	-0.24047	-0.305945	-0.462066	-0.666097
YDR242W	AMD2	no	non_periodic	B	no	no_RIBI	no	no RP	0.584243	0.528665	0.216197	0.643965	0.667343	0.286701	0.0597217	0.138678	0.0705043	0.101616	0.0226468	0.0962142	0.0173849	0.0622772	0.24485	0.0421811	0.0563947	0.0543448	0.0287513	-0.00717463	0.0537567	-0.320115	1.42008	1.55908	1.63624	1.65372	1.62825	1.557	1.43932	1.301	1.17384	1.10339	1.13195	1.25604	1.42008
YDR243C	PRP28	no	uncertain	J	no	no_RIBI	no	no RP	0.207627	0.71188	-0.065103	0.214601	0.325492	0.318697	0.00697399	-0.386389	0.3838	-0.187673	-0.21497	-0.191045	-0.0404618	-0.0248142	0.566548	0.373727	0.507649	0.384164	0.365784	0.17794	0.0243429	-0.311979	0.821667	0.686679	0.542114	0.434991	0.396428	0.435131	0.535447	0.664611	0.784093	0.868572	0.912675	0.902633	0.821667
YDR244W	PEX5	no	non_periodic	B	no	no_RIBI	no	no RP	0.213472	0.374789	0.140338	-0.154162	-0.523052	-0.630245	-0.367633	-0.897841	-0.770582	-0.0218795	-0.0986986	-0.0315396	0.0325574	-0.00888323	-0.203036	0.101683	0.310194	0.131881	0.246506	0.0844067	-0.0575079	-0.263142	0.778051	0.669359	0.487752	0.278507	0.0911165	-0.0168804	0.00297616	0.143948	0.346524	0.543298	0.69771	0.785829	0.778051
YDR245W	MNN10	yes	G2/M	A	no	no_RIBI	no	no RP	0.363259	0.948771	0.519429	0.425223	0.703259	0.277222	0.0619635	-0.245511	-0.242207	-0.24131	-0.190761	0.0415746	0.164661	0.294216	0.902712	0.437244	0.363841	0.154004	0.084456	-0.0895382	-0.210173	-0.49996	0.228046	0.0637261	-0.110755	-0.24799	-0.310279	-0.271741	-0.140942	0.0346113	0.201324	0.318407	0.366754	0.33706	0.228046
YDR246W	TRS23	no	non_periodic	F	no	no_RIBI	no	no RP	1.22883	0.59174	1.18876	0.459458	0.435776	0.120806	-0.769372	-0.155963	-1.06796	0.056543	-0.0523507	0.0260991	0.185637	-0.132314	-0.436984	0.158235	-0.0283769	-0.134776	-0.115061	-0.00602632	-0.081047	0.0691209	-0.0212327	0.0379014	0.147965	0.264902	0.359535	0.416659	0.427486	0.391696	0.314082	0.207609	0.0922266	0.00131803	-0.0212327
YDR247W		yes	S/G2	F	no	no_RIBI	no	no RP	1.18716	0.573239	1.07317	-0.954031	-0.226992	-0.529427	-2.14119	-0.80023	-1.6026	-0.0616039	0.0613283	0.0886715	0.493493	0.158426	0.418226	-0.236205	-0.365301	-0.400093	-0.606215	-0.552836	-0.489472	-0.597094	1.60071	1.60834	1.58207	1.54458	1.51581	1.49203	1.46627	1.44679	1.43521	1.4418	1.48586	1.55294	1.60071
YDR248C		no	non_periodic	E	no	no_RIBI	no	no RP	0.313993	-0.178841	-0.0880339	-0.716931	-1.35076	-0.29816	-1.03092	-1.17192	-0.210126	0.000947651	-0.0997246	-0.033802	-0.276398	-0.112794	-0.728191	0.0548159	-0.353442	0.0561259	0.151438	0.258476	-0.0219023	-0.158265	-0.933753	-0.583693	-0.333906	-0.216088	-0.231267	-0.369923	-0.617866	-0.950764	-1.29788	-1.52883	-1.52986	-1.2956	-0.933753
YDR249C		no	non_periodic	C	no	no_RIBI	no	no RP	0.785635	0.113873	0.314778	0.786818	0.205274	-0.0499452	0.0011832	0.0914014	-0.364723	0.168574	0.210493	0.0987802	0.00417698	-0.11561	0.364096	-0.184567	0.12051	0.0577714	0.272476	0.00796496	0.16933	-0.282052	0.575697	0.597402	0.613943	0.623005	0.625524	0.61924	0.603333	0.583322	0.562681	0.546915	0.543979	0.555467	0.575697
YDR253C	MET32	no	non_periodic	I	no	no_RIBI	no	no RP	-1.18072	-1.16108	-0.820398	-0.566284	0.259943	-0.395587	0.61444	1.42103	0.424811	0.0730219	-0.123469	0.162084	-0.0775192	0.281676	-0.472174	0.198029	-0.0574443	-0.111711	-0.318345	-0.144532	-0.00613464	0.109318	1.49197	1.60207	1.64286	1.62612	1.57317	1.48486	1.3654	1.24423	1.15271	1.12706	1.19427	1.33661	1.49197
YDR254W	CHL4	yes	G2/M	B	no	no_RIBI	no	no RP	-0.452155	0.232842	-0.561238	-0.59179	-0.387037	-0.791761	-0.139635	-0.619878	-0.230522	-0.241235	-0.171713	0.0602504	0.238385	0.332117	0.723062	0.180522	0.402854	0.211948	-0.0359914	-0.194855	-0.368779	-0.743713	0.845197	0.833539	0.820021	0.812885	0.817097	0.827314	0.836171	0.842999	0.843851	0.84069	0.843088	0.848281	0.845197
YDR255C	RMD5	no	non_periodic	F	no	no_RIBI	no	no RP	0.383255	-0.0212416	-0.189121	-0.397851	0.209342	-0.142898	-0.781106	0.230583	0.0462231	0.099729	0.203511	-0.13059	0.046762	-0.291061	-1.12172	-0.734623	-0.497763	-0.253271	-0.225822	0.0171821	-0.088128	0.0460422	-0.432604	-0.0257693	0.27371	0.433429	0.460981	0.36319	0.144205	-0.181298	-0.567993	-0.903453	-1.02187	-0.828778	-0.432604
YDR256C	CTA1	no	non_periodic	I	no	no_RIBI	no	no RP	-0.623553	-0.51537	-0.472534	0.0369315	0.690678	0.048944	0.660484	1.20605	0.521478	0.0861142	-0.123272	0.131454	-0.0800724	0.036821	0.0242056	0.214515	0.00199336	0.049265	0.100096	0.14754	0.106527	0.116786	0.411779	0.490547	0.456502	0.323926	0.112052	-0.150741	-0.399545	-0.537187	-0.487196	-0.280658	-0.0185713	0.229133	0.411779
YDR257C	RMS1	no	non_periodic	H	no	no_RIBI	no	no RP	0.843212	0.851489	0.476314	-0.237121	0.415073	0.3308	-1.08033	-0.436417	-0.145514	-0.110542	0.0263628	-0.115278	-0.104492	-0.261224	-0.0759714	0.0475681	0.162377	0.243383	0.429154	0.342509	0.26413	0.0546929	0.206184	0.146223	0.0991143	0.0749911	0.076473	0.104287	0.153771	0.212468	0.264029	0.293343	0.292536	0.260827	0.206184
YDR258C	HSP78	no	non_periodic	E	no	no_RIBI	no	no RP	2.70573	1.2358	2.5416	-0.0986302	0.364786	0.523128	-2.80436	-0.871013	-2.01847	0.0558035	-0.0248855	-0.0340348	-0.0937415	-0.143616	-1.06257	-0.694284	-0.719154	-0.118934	-0.298973	-0.16459	-0.371082	-0.0646245	-0.0122538	0.00323352	0.0157429	0.017596	0.00621075	-0.0126886	-0.0297228	-0.038702	-0.0371739	-0.0301168	-0.0260431	-0.0225954	-0.0122538
YDR259C	YAP6	no	non_periodic	F	no	no_RIBI	no	no RP	-0.140803	-0.593018	-0.442517	-1.49316	-1.32479	-1.33871	-1.35235	-0.731774	-0.896194	0.187915	0.0338046	0.110373	0.340302	0.0766531	-0.204205	-0.0682457	0.318473	0.2295	0.375727	0.323814	0.11749	-0.147908	0.908111	1.06887	1.14604	1.14217	1.07407	0.947276	0.775315	0.597489	0.466137	0.433609	0.520473	0.701161	0.908111
YDR260C	SWM1	no	uncertain	J	no	no_RIBI	no	no RP	0.289261	0.700601	-0.1473	-0.00247489	0.713655	0.426494	-0.291736	0.0130543	0.573795	-0.0884795	-0.0641675	-0.134078	-0.265093	-0.216246	-0.0521673	0.106094	-0.028421	0.155817	0.27476	0.323893	0.219538	0.235435	0.517826	0.498546	0.481951	0.473317	0.475079	0.485275	0.500337	0.517863	0.531806	0.538282	0.538983	0.532856	0.517826
YDR261C	EXG2	yes	S	E	no	no_RIBI	no	no RP	0.605773	0.237349	0.668172	-0.27509	0.12882	0.274694	-0.880863	-0.108529	-0.393478	-0.0696922	0.0536566	0.172729	0.550866	0.37393	0.920591	0.115262	0.158352	-0.165572	-0.209642	-0.490237	-0.494128	-0.838691	-0.377291	-0.366753	-0.429938	-0.562608	-0.751552	-0.952859	-1.09113	-1.10317	-0.975877	-0.776451	-0.592345	-0.456686	-0.377291
YDR264C	AKR1	no	non_periodic	J	no	no_RIBI	no	no RP	0.47024	1.32765	0.663149	0.294687	0.803058	0.747301	-0.175553	-0.524591	0.0841528	-0.0806585	-0.0662906	-0.103847	0.0472737	0.102482	0.533703	0.00513439	0.159215	-0.0305245	0.16559	-0.105645	0.0518266	-0.302682	0.237648	0.290423	0.301969	0.271726	0.207608	0.123231	0.0408676	-0.0143693	-0.0240762	0.0116935	0.0771372	0.158504	0.237648
YDR265W	PEX10	no	non_periodic	H	no	no_RIBI	no	no RP	0.174639	0.196402	-0.12845	0.916575	1.16872	1.17907	0.741936	0.972315	1.30752	-0.133575	-0.187666	-0.159567	-0.156084	-0.00495908	0.337299	0.0817291	0.177478	0.119206	0.190542	-0.00456693	0.0380411	-0.171169	1.17354	1.2324	1.23318	1.19041	1.12389	1.04027	0.950535	0.880438	0.849542	0.871182	0.950546	1.06694	1.17354
YDR266C		no	uncertain	A	no	no_RIBI	no	no RP	-0.399763	0.135444	-0.0579979	0.321422	-0.261919	-0.229329	0.721185	-0.397363	-0.171331	0.000984142	-0.0478253	-0.0823402	-0.0920591	-0.108804	0.0854163	0.0420741	0.23173	0.0285143	0.189423	0.120245	0.131513	-0.110886	0.149545	0.131217	0.145814	0.183013	0.229652	0.275669	0.312027	0.331738	0.329039	0.30215	0.254719	0.197071	0.149545
YDR267C		no	non_periodic	J	no	no_RIBI	no	no RP	0.298449	0.699021	0.361669	-0.154056	0.165054	-0.131114	-0.452504	-0.533967	-0.492783	-0.166458	-0.113228	-0.00900866	-0.0544737	0.0772222	0.690608	0.351553	0.227309	0.275086	0.211449	0.0985611	0.00380879	-0.112593	0.851082	0.811679	0.827377	0.890852	0.982504	1.07379	1.13761	1.16309	1.14285	1.08479	1.01028	0.92785	0.851082
YDR268W	MSW1	no	non_periodic	J	no	no_RIBI	no	no RP	-0.646953	0.0476952	-0.192785	-0.277129	0.541713	0.104195	0.369824	0.494018	0.29698	-0.167642	-0.117998	-0.139672	-0.227259	-0.00537334	0.488172	0.178656	0.0370906	0.210573	0.0926991	0.0370683	-0.0401583	-0.241664	0.121781	0.0152448	-0.0662299	-0.102497	-0.0889502	-0.0280612	0.0657351	0.166424	0.247571	0.288574	0.279736	0.219963	0.121781
YDR269C		no	non_periodic	J	no	no_RIBI	no	no RP	-0.860978	0.0683396	-0.687415	-1.16524	-0.0214	-0.74682	-0.304261	-0.0897396	-0.059405	-0.00343768	-0.135127	0.174419	0.0976429	0.344209	-0.185449	0.203039	0.0770917	-0.160549	-0.245773	-0.202724	-0.0427868	0.0701313	NA	NA	NA	NA	NA	NA	NA	NA	NA	NA	NA	NA	NA
YDR270W	CCC2	no	non_periodic	B	no	no_RIBI	no	no RP	-1.28026	0.383482	-1.57289	0.842173	0.0263931	-0.513547	2.12243	-0.357089	1.05935	-0.253833	-0.0845685	-0.236881	0.0932928	0.112371	0.265852	-0.0186247	0.14727	0.111447	0.0293873	-0.0790048	-0.318177	-0.418669	1.22423	1.2218	1.2175	1.22069	1.23696	1.25499	1.2611	1.2556	1.23676	1.21441	1.2093	1.21878	1.22423
YDR272W	GLO2	no	uncertain	C	no	no_RIBI	no	no RP	1.00537	0.479799	0.273681	0.921791	-0.04177	0.329862	-0.0835758	-0.521569	0.0561812	0.0402106	-0.104303	-0.0721068	-0.426341	-0.0705722	-0.319786	0.145361	-0.0837792	0.232422	-0.0172191	0.119436	0.0308427	0.163727	-0.923297	-0.855452	-0.763413	-0.687598	-0.651981	-0.6531	-0.678356	-0.721087	-0.769917	-0.822197	-0.88486	-0.932709	-0.923297
YDR273W	DON1	no	non_periodic	F	no	no_RIBI	no	no RP	0.171036	-0.113891	-0.718407	-0.0147289	-0.0673992	-0.0374999	-0.185765	0.0464918	0.680907	0.0248795	-0.0100127	0.119292	0.299784	0.215634	-0.209079	0.103725	0.0242507	0.0367924	-0.134795	0.00298667	-0.0931112	-0.133594	0.64234	0.630899	0.647729	0.686826	0.738391	0.787217	0.818386	0.826697	0.80814	0.768324	0.72212	0.677387	0.64234
YDR274C		no	non_periodic	D	no	no_RIBI	no	no RP	-0.134337	0.128994	0.107784	-0.326113	-1.39972	-0.341613	-0.191775	-1.52871	-0.449397	0.0545834	-0.136104	0.120631	0.144195	0.327298	-0.33197	0.165957	-0.00572754	-0.249072	-0.30068	-0.270064	-0.00424865	0.000779275	NA	NA	NA	NA	NA	NA	NA	NA	NA	NA	NA	NA	NA
YDR275W		no	non_periodic	A	no	no_RIBI	no	no RP	1.34821	2.02599	0.957216	0.609673	0.602029	0.789767	-0.73854	-1.42396	-0.167449	-0.0504507	-0.0936479	0.0173503	-0.1493	0.0260092	0.0807179	0.0724715	0.185101	0.21315	0.206871	0.162856	-0.0545257	-0.154565	0.502808	0.40532	0.218611	-0.0202538	-0.26517	-0.44232	-0.465893	-0.319023	-0.0717529	0.178733	0.374202	0.49012	0.502808
YDR277C	MTH1	no	non_periodic	F	no	no_RIBI	no	no RP	-0.965776	-2.63023	-2.96076	-0.480794	0.212695	0.249291	0.484982	2.84293	3.21005	0.037066	-0.0689864	0.115789	0.0575387	0.0942693	-0.0949451	-0.310138	-0.503937	-0.352276	-0.128563	0.112556	-0.0952963	0.0135397	1.97851	2.05991	2.09671	2.10107	2.09195	2.05926	1.99131	1.90485	1.81615	1.75958	1.77936	1.87003	1.97851
YDR278C		no	non_periodic	I	no	no_RIBI	no	no RP	-1.00814	-0.855319	-1.08125	-0.626815	-0.149207	-0.388956	0.381326	0.706112	0.692296	0.0666226	-0.132337	0.0904431	0.0876414	0.351925	-0.15232	0.310402	-0.0629424	-0.229811	-0.285571	-0.173198	-0.0341482	0.142277	NA	NA	NA	NA	NA	NA	NA	NA	NA	NA	NA	NA	NA
YDR279W		yes	G1/S	H	no	no_RIBI	no	no RP	0.26763	0.229433	0.436664	0.166079	0.7099	0.80235	-0.101552	0.480467	0.365686	0.380493	0.217157	0.43899	0.276338	-0.049645	-0.558365	-0.202045	-0.160195	-0.177973	0.0110392	-0.124502	0.357347	0.234224	-0.0580222	0.120121	0.306639	0.447811	0.525049	0.532595	0.469718	0.346835	0.183606	0.0145862	-0.115397	-0.150398	-0.0580222
YDR280W	RRP45	yes	M	A	no	no_RIBI	no	no RP	-0.0522786	0.282671	0.403371	0.634521	0.33343	0.514043	0.6868	0.0507584	0.110672	-0.0738653	-0.0870916	-0.00062903	-0.152353	0.0194165	0.168026	0.265622	0.24971	0.281054	0.317959	0.21687	0.129626	0.0703236	0.950242	0.903679	0.846674	0.801439	0.78231	0.788956	0.81454	0.853159	0.892045	0.923976	0.952336	0.967227	0.950242
YDR281C	PHM6	yes	S/G2	F	no	no_RIBI	no	no RP	0.498192	-0.502318	-1.20237	1.32212	0.954639	0.63793	0.823927	1.45696	1.8403	0.154399	0.291432	0.316171	0.117548	0.0339041	0.140229	0.165818	0.0920238	2.80352	0.137701	0.0362139	-0.195554	-0.155574	0.397264	0.386831	0.37852	0.37406	0.37435	0.378907	0.386894	0.397808	0.407571	0.412346	0.411994	0.406757	0.397264
YDR282C		no	uncertain	C	no	no_RIBI	no	no RP	1.00598	-0.476947	-0.314888	1.099	-1.95964	-1.95389	0.0930177	-1.48269	-1.639	0.0221819	-0.102545	-0.191058	-0.404996	0.00888469	-0.143839	0.12551	-0.0141311	0.191831	0.0290129	0.19367	0.0498185	0.0185956	0.271052	0.0386023	-0.165281	-0.271755	-0.247165	-0.101862	0.10964	0.319495	0.477952	0.558628	0.554766	0.457942	0.271052
YDR283C	GCN2	no	non_periodic	B	no	no_RIBI	no	no RP	-0.663055	-0.496301	-1.3232	-0.405656	-1.36903	-2.07044	0.257399	-0.872731	-0.747236	-0.102183	-0.0324329	-0.200424	0.0322546	-0.0769362	0.353595	-0.108236	0.184238	0.156889	0.231986	0.0959058	0.107736	-0.231556	0.230202	0.188462	0.160381	0.150726	0.158929	0.183708	0.220872	0.261924	0.295293	0.310459	0.302728	0.273179	0.230202
YDR284C	DPP1	no	non_periodic	D	no	no_RIBI	no	no RP	-1.39409	-1.26389	-0.8629	0.0952162	-0.1117	0.45153	1.48931	1.15219	1.31443	0.0861891	0.0143133	0.0842039	-0.0330236	0.0633257	0.173517	-0.154483	-0.0663796	-0.262145	-0.0714205	-0.250588	-0.13677	-0.0856807	-0.338778	-0.268762	-0.208599	-0.179702	-0.190178	-0.232359	-0.290209	-0.348145	-0.389329	-0.407853	-0.410841	-0.391232	-0.338778
YDR288W		no	non_periodic	D	no	no_RIBI	no	no RP	0.331999	0.317181	0.485569	-0.614671	-1.25996	-0.315277	-0.94667	-1.57714	-0.800846	0.0341993	0.0865536	-0.0305485	-0.507618	-0.20777	-0.243981	0.098408	0.13017	0.322132	0.453305	0.217664	0.181435	0.117322	0.74795	0.616073	0.535601	0.534382	0.607086	0.72446	0.848172	0.948845	1.00364	1.00635	0.965988	0.878634	0.74795
YDR289C	RTT103	no	non_periodic	D	no	no_RIBI	no	no RP	0.138189	0.752567	0.0901394	0.00197684	-0.437356	0.320192	-0.136212	-1.18992	0.230052	0.0519203	-0.0280503	-0.0158474	-0.156166	0.0622834	-0.564232	0.0135081	-0.0766214	0.203197	0.111956	0.222958	0.0152838	-0.043489	0.704863	0.681518	0.664874	0.661888	0.674581	0.696504	0.718803	0.737372	0.745603	0.742812	0.736318	0.725184	0.704863
YDR291W		no	non_periodic	A	no	no_RIBI	no	no RP	-0.782118	-0.12461	-0.668757	-0.374931	-0.973158	-1.03807	0.407187	-0.848549	-0.369309	-0.111992	-0.127258	-0.133948	-0.0700153	-0.0907861	0.243012	-0.129024	0.254037	0.162435	0.314556	0.117907	0.115491	-0.277685	-0.108055	-0.0822567	-0.0736063	-0.0885845	-0.126472	-0.175118	-0.216167	-0.236208	-0.228329	-0.200545	-0.170031	-0.140028	-0.108055
YDR292C	SRP101	no	non_periodic	A	no	no_RIBI	no	no RP	0.291905	0.47075	0.232301	0.146369	-0.0188825	0.136975	-0.145536	-0.489633	-0.0953263	-0.138773	-0.0676817	-0.00773564	-0.0873718	-0.00348146	0.116264	0.0798012	0.0938749	0.169995	0.181337	0.10406	-0.00732215	0.0582591	-0.510456	-0.654116	-0.734798	-0.737882	-0.674355	-0.558381	-0.415622	-0.284003	-0.193147	-0.166886	-0.220949	-0.348226	-0.510456
YDR293C	SSD1	no	non_periodic	J	no	no_RIBI	no	no RP	1.23127	1.93561	0.777874	0.553348	0.616918	0.645397	-0.677919	-1.31869	-0.132477	0.0691717	0.00683253	0.023731	0.233108	0.0101275	0.289488	-0.0569294	0.0684324	-0.103405	0.00784527	-0.0928805	-0.013003	-0.222353	0.107775	0.0458054	0.0224228	0.0385094	0.0838224	0.147383	0.215376	0.272124	0.303395	0.299839	0.259612	0.188782	0.107775
YDR294C	DPL1	no	non_periodic	B	no	no_RIBI	no	no RP	0.307977	0.874574	0.301142	0.673945	-0.0110446	-0.149316	0.365968	-0.885618	-0.450458	-0.200678	-0.107906	-0.0116884	0.391079	0.162696	0.73564	0.148179	0.164774	0.00769613	-0.0412056	-0.193056	-0.120539	-0.432402	-0.13	-0.115117	-0.174589	-0.300586	-0.477268	-0.665101	-0.797759	-0.817726	-0.710187	-0.530255	-0.353825	-0.215115	-0.13
YDR295C	PLO2	no	non_periodic	D	no	no_RIBI	no	no RP	-0.0787597	0.151943	-0.0157325	-0.69627	-0.857747	-0.543928	-0.61751	-1.00969	-0.528196	0.09204	0.0171818	0.0516291	0.283748	0.0785081	-0.316169	-0.0241481	0.0122001	-0.00918745	-0.0250405	0.0953808	0.035755	0.00941158	0.47698	0.294281	0.132801	0.0454837	0.056913	0.160804	0.320204	0.485579	0.614869	0.68436	0.689216	0.620612	0.47698
YDR297W	SUR2	yes	G1/S	H	no	no_RIBI	no	no RP	1.73008	1.69109	1.65504	-0.061594	0.700071	0.272076	-1.79168	-0.991023	-1.38297	0.262807	0.223402	0.496044	0.452898	0.386648	0.467947	-0.0971046	-0.149431	-0.400264	-0.520184	-0.537854	-0.30143	-0.0359276	-0.0570367	-0.117582	-0.14401	-0.136014	-0.102269	-0.0488952	0.0149073	0.0739074	0.113157	0.119738	0.0867524	0.0203134	-0.0570367
YDR299W	BFR2	no	non_periodic	I	yes	RIBOSOME BIOGENESIS	no	no RP	0.950397	1.09298	0.900982	0.0517422	0.534812	0.119821	-0.898655	-0.558172	-0.781161	0.0553759	-0.0627702	0.0304959	0.0295643	0.050978	0.0520272	0.39001	0.570629	0.274005	0.396747	0.495024	0.255277	0.0703333	0.353868	0.217979	0.167202	0.213778	0.331513	0.480385	0.61937	0.719143	0.759962	0.736472	0.655322	0.519694	0.353868
YDR301W	CFT1	no	non_periodic	C	no	no_RIBI	no	no RP	-0.220821	-0.45664	-0.818741	-0.185902	-0.665774	-0.287919	0.034919	-0.209135	0.530822	-0.0803952	-0.0440055	-0.167311	0.143843	-0.00752918	0.44314	-0.22709	0.137906	0.0499401	0.134148	0.0252607	0.0156162	-0.315242	0.578724	0.68675	0.790519	0.865113	0.903783	0.899204	0.847734	0.760787	0.654662	0.556934	0.500156	0.507007	0.578724
YDR303C	RSC3	no	non_periodic	A	no	no_RIBI	no	no RP	-1.27551	0.160846	-0.860237	-0.703646	-0.232015	-0.131775	0.571866	-0.392861	0.728462	-0.113858	-0.0184867	-0.107927	0.106379	-0.0114036	0.577215	-0.161449	0.201025	-0.0625646	0.120744	-0.088242	-0.1469	-0.612905	-0.172035	-0.347751	-0.503105	-0.597087	-0.606678	-0.52233	-0.36619	-0.18978	-0.0402892	0.0469031	0.0526312	-0.0257605	-0.172035
YDR304C	CPR5	no	non_periodic	J	no	no_RIBI	no	no RP	0.306784	0.421478	0.156551	0.32732	0.431716	0.238039	0.0205356	0.0102381	0.0814882	0.0564315	-0.0342723	0.178139	-0.0761215	0.22868	0.150496	0.182856	-0.153913	-0.183802	-0.149899	-0.109958	-0.0801367	0.359279	-2.0196	-1.805	-1.66871	-1.64893	-1.76536	-1.99725	-2.2951	-2.58982	-2.74768	-2.68559	-2.49397	-2.26368	-2.0196
YDR305C	HNT2	no	non_periodic	F	no	no_RIBI	no	no RP	0.256986	0.24386	-0.0541315	0.440572	0.255334	0.453765	0.183586	0.0114734	0.507897	-0.00553132	0.0163819	0.0368247	-0.211696	-0.0784662	-0.347722	0.0553265	-0.0377522	0.194937	0.129412	0.293983	-0.131874	-0.0959172	-0.429573	-0.446018	-0.474378	-0.51702	-0.571393	-0.617092	-0.629457	-0.602058	-0.541741	-0.475314	-0.434934	-0.424219	-0.429573
YDR307W		yes	G1/S	A	no	no_RIBI	no	no RP	-1.2128	-0.659065	-0.814887	-0.896535	-1.05966	-0.788566	0.316261	-0.400598	0.0263213	0.187618	0.346708	0.266887	0.205905	-0.110653	-0.127341	-0.57879	-0.422851	-0.361194	-0.316685	-0.362102	-0.0608121	-0.0128473	-0.0499804	0.0918582	0.303057	0.502193	0.649398	0.727276	0.725587	0.646566	0.498043	0.302637	0.099528	-0.0449202	-0.0499804
YDR308C	SRB7	no	uncertain	A	no	no_RIBI	no	no RP	-0.745041	-0.436941	-0.594048	0.0914072	-0.188013	0.00240543	0.836448	0.248928	0.596453	0.062169	-0.06985	-0.303493	-0.55702	-0.0342052	-0.956319	0.390096	0.0860417	0.595503	0.251178	0.588489	0.21888	0.792272	-0.0431946	0.346659	0.629124	0.776425	0.799853	0.704131	0.490817	0.17663	-0.193181	-0.509518	-0.615927	-0.426007	-0.0431946
YDR309C	GIC2	yes	G1	C	no	no_RIBI	no	no RP	0.766109	0.539478	0.817936	2.17386	1.31443	1.59485	1.40775	0.774953	0.776915	0.476287	0.278545	0.347224	0.302617	0.0110822	-0.284777	-0.332173	-0.474505	-0.671517	-0.36244	-0.0774531	0.379635	0.636706	0.316382	0.254921	0.217026	0.211028	0.234921	0.281926	0.340463	0.396475	0.434933	0.445762	0.427406	0.381114	0.316382
YDR311W	TFB1	no	non_periodic	D	no	no_RIBI	no	no RP	0.38562	0.297535	0.763802	-0.378058	-0.763445	-0.676906	-0.763678	-1.06098	-1.44071	0.131618	0.0181053	0.134703	-0.0415786	-0.136662	-0.394924	0.0172239	0.0552612	0.159122	0.156649	0.0777405	-0.0186886	0.0293719	0.254212	0.139602	0.0875877	0.110106	0.191803	0.306616	0.423584	0.515765	0.562782	0.555628	0.496472	0.388858	0.254212
YDR312W	SSF2	no	uncertain	G	yes	RIBOSOME BIOGENESIS	no	no RP	0.323907	0.713608	0.722417	-1.09457	-0.044037	-0.0838514	-1.41848	-0.757645	-0.806268	-0.012815	-0.0669233	0.00854772	-0.0395709	-0.0504919	-0.16187	0.356616	0.449336	0.441266	0.473358	0.442536	0.246429	0.0719451	0.113178	-0.0717812	-0.125181	-0.0356057	0.145548	0.354935	0.538508	0.662041	0.705972	0.665316	0.544916	0.348245	0.113178
YDR313C	PIB1	no	non_periodic	F	no	no_RIBI	no	no RP	0.858915	0.112245	0.101538	-0.189067	0.101259	0.0561577	-1.04798	-0.0109854	-0.0453801	-0.0848548	-0.246241	0.0803404	-0.0012485	-0.0296443	0.272045	0.116203	0.115282	0.00608603	0.16096	0.0014943	-0.0560825	-0.19626	1.25594	1.32678	1.34649	1.3255	1.28092	1.2145	1.13085	1.05235	0.998721	0.990944	1.04565	1.14895	1.25594
YDR314C		no	uncertain	H	no	no_RIBI	no	no RP	-0.0938489	0.00835472	-0.135963	-1.21241	-0.621655	-0.220822	-1.11857	-0.630009	-0.0848595	-0.168661	-0.111585	-0.0621663	-0.0505403	0.00347582	0.247195	-0.0454915	0.0918619	0.131305	0.186921	0.131266	-0.177806	-0.328498	1.68861	1.65936	1.5197	1.31805	1.10307	0.915055	0.809087	0.83229	0.971547	1.17276	1.39432	1.58914	1.68861
YDR315C	IPK1	no	non_periodic	G	no	no_RIBI	no	no RP	-1.07868	-0.692185	-0.821873	-1.35093	-0.833911	-0.406989	-0.272254	-0.141726	0.414883	-0.00715321	-0.13677	-0.00501246	-0.371961	-0.161152	-0.0492105	0.00977325	-0.0167845	0.218733	0.252789	0.15851	0.0443936	-0.144828	0.575494	0.404393	0.258266	0.186135	0.207287	0.310701	0.459646	0.609848	0.723663	0.781131	0.780408	0.712742	0.575494
YDR316W		no	uncertain	H	no	no_RIBI	no	no RP	0.833732	0.950821	0.895746	-1.16942	-0.511338	-0.478683	-2.00315	-1.46216	-1.37443	-0.0831896	-0.114955	-0.000631708	-0.176141	0.0397628	-0.655063	0.424263	0.0560947	0.337363	0.0734837	0.474819	-0.00094765	0.186902	0.371784	0.2627	0.20511	0.214257	0.280654	0.382244	0.490356	0.579327	0.628512	0.628758	0.582781	0.49207	0.371784
YDR319C		no	non_periodic	H	no	no_RIBI	no	no RP	-0.289857	-0.266322	-0.361759	-0.415218	0.13468	0.0177864	-0.125361	0.401002	0.379546	0.0252682	0.0267525	0.0877423	-0.174148	0.0142095	0.111559	-0.336548	0.0242728	-0.0839151	0.0460478	-0.107444	-0.135309	-0.341324	0.981635	0.953717	0.874645	0.773001	0.676424	0.604178	0.574482	0.598888	0.667515	0.759583	0.859857	0.945413	0.981635
YDR320C	SWA2	no	non_periodic	B	no	no_RIBI	no	no RP	0.165813	0.121952	-0.511273	-0.545216	-0.712379	-1.15812	-0.711029	-0.834331	-0.646851	-0.041129	-0.0490589	-0.132151	0.193009	0.0013768	-0.190314	0.063824	0.218778	0.186938	0.104029	0.133153	0.0180361	-0.221867	-0.418787	-0.38208	-0.345877	-0.328274	-0.337808	-0.366035	-0.397607	-0.42267	-0.433216	-0.433545	-0.437457	-0.438317	-0.418787
YDR320C-A	DAD4	no	non_periodic	G	no	no_RIBI	no	no RP	-0.565631	0.203285	-0.0965439	-0.379349	0.874731	0.378015	0.186282	0.671446	0.474558	0.163484	-0.24074	-0.394546	-15.2646	0.358008	-1.99826	0.866995	-0.311236	0.418074	-0.591189	0.507416	-0.597793	0.848394	0.923787	0.89039	0.860313	0.847003	0.856348	0.880642	0.908013	0.932929	0.946793	0.949268	0.950277	0.945612	0.923787
YDR321W	ASP1	no	non_periodic	I	no	no_RIBI	no	no RP	-0.859172	-0.646417	-0.132517	-0.0380479	1.01508	-0.00443845	0.821124	1.6615	0.128078	0.0213663	-0.0144651	0.0790665	0.171444	0.127136	0.699765	0.107142	0.379145	0.0959457	0.226402	-0.0117624	0.255634	0.162696	-1.80818	-1.94731	-2.07513	-2.18837	-2.27482	-2.27927	-2.16559	-1.97516	-1.76911	-1.62121	-1.594	-1.67642	-1.80818
YDR322C-A	TIM11	no	non_periodic	I	no	no_RIBI	no	no RP	-0.412702	-0.0851777	-0.651283	0.457901	1.11032	0.367155	0.870603	1.19549	1.01844	0.0586491	-0.118168	0.00270167	-0.674202	0.0207187	-1.27694	0.269553	-0.30655	3.12157	-0.313932	0.518675	0.00874066	0.713459	-0.790652	-0.816903	-0.759396	-0.656629	-0.549295	-0.454809	-0.383415	-0.348745	-0.357978	-0.41824	-0.534939	-0.680585	-0.790652
YDR322W	MRPL35	no	non_periodic	F	no	no_RIBI	no	no RP	0.936308	0.409188	0.487713	-0.187956	0.397296	0.189387	-1.12426	-0.0118916	-0.298325	-2.5636	-0.127034	-0.162223	0.103767	0.108812	0.383819	0.0150833	-0.0140262	0.0058237	0.0972239	-0.0663708	-0.191427	-0.43674	0.121619	6.78041e-05	-0.135609	-0.252345	-0.322454	-0.319219	-0.235941	-0.101213	0.0421036	0.153151	0.207658	0.196816	0.121619
YDR323C	PEP7	no	uncertain	A	no	no_RIBI	no	no RP	-0.807698	-0.605993	-0.799962	-0.978841	-1.09618	-1.08316	-0.171142	-0.490182	-0.283203	-0.0938648	-0.198408	-0.0873225	-0.15232	0.136103	0.351264	0.211846	0.19108	0.221758	0.186176	-0.0422695	-0.0976289	-0.40155	0.895042	0.919017	0.966653	1.0252	1.08454	1.12738	1.13789	1.11602	1.0635	0.995338	0.937603	0.902613	0.895042
YDR324C		no	uncertain	G	yes	RIBOSOME BIOGENESIS	no	no RP	-0.240924	0.622388	0.804721	-0.348398	0.422295	0.321968	-0.107474	-0.200093	-0.482753	-0.0410394	-0.124212	-0.275216	-0.354973	-0.184114	0.324337	0.271163	0.534904	0.37864	0.506026	0.426225	0.37935	-0.0970282	0.607276	0.809056	0.958897	1.03501	1.04197	0.978846	0.848192	0.672974	0.489803	0.354845	0.323295	0.418974	0.607276
YDR325W	YCG1	yes	G2/M	I	no	no_RIBI	no	no RP	0.106635	0.797814	-0.405948	-1.64487	-0.0488206	-1.80416	-1.7515	-0.846635	-1.39821	-0.405399	-0.230873	-0.162482	0.257441	0.221312	1.5247	0.459169	0.710954	0.288283	0.225014	-0.18918	-0.535863	-1.09686	0.546815	0.303564	0.086154	-0.0272535	0.00160674	0.1568	0.375835	0.589008	0.746791	0.826474	0.82666	0.735467	0.546815
YDR326C		yes	G2/M	A	no	no_RIBI	no	no RP	-0.768336	-0.442711	-0.70399	-0.133225	-0.043136	-0.164205	0.635111	0.399575	0.539785	-2.21638	-0.241496	-0.201809	0.109168	0.0803195	0.846411	0.0627262	0.386818	0.0324842	0.143353	-0.128385	-0.210637	-0.851527	0.97734	0.990686	1.03432	1.0962	1.16448	1.21865	1.23953	1.22517	1.17552	1.10538	1.04216	0.997642	0.97734
YDR328C	SKP1	no	non_periodic	D	no	no_RIBI	no	no RP	0.174425	0.194777	0.435316	-0.233966	-0.562746	-0.401761	-0.408391	-0.757523	-0.837077	0.00632899	-0.135402	0.0995386	-0.208814	0.0210274	0.00184692	0.351781	0.135252	-0.0260955	0.0820631	-0.052393	0.0620985	0.348998	-1.22048	-0.873473	-0.589644	-0.422573	-0.383021	-0.461495	-0.644389	-0.915562	-1.229	-1.49856	-1.62074	-1.51561	-1.22048
YDR329C	PEX3	no	non_periodic	I	no	no_RIBI	no	no RP	-0.709686	-0.600635	-0.651445	-0.884356	-0.543378	-0.88372	-0.17467	0.0572565	-0.232275	-0.0680622	-0.107816	0.00247335	-0.107243	-0.021577	0.217196	0.120308	0.123682	0.0165536	0.0464186	-0.0138824	0.0495453	-0.218243	1.00639	0.985942	0.927215	0.854283	0.789191	0.742664	0.723061	0.737857	0.780494	0.840222	0.911778	0.977431	1.00639
YDR330W	UBX5	no	non_periodic	E	no	no_RIBI	no	no RP	0.272994	-0.575909	-0.147126	-0.613003	-1.24492	-0.831464	-0.885997	-0.669011	-0.684338	0.0545854	-0.0650669	-0.0341434	0.0590896	-0.109701	-0.0980902	-0.0779348	-0.0377575	-0.0274291	-0.0449331	-0.0429901	-0.188956	0.0717339	0.484777	0.5408	0.558623	0.538898	0.490215	0.421302	0.347091	0.289046	0.264212	0.279212	0.329921	0.405735	0.484777
YDR331W	GPI8	no	non_periodic	A	no	no_RIBI	no	no RP	0.0559334	0.130311	0.574766	0.126447	0.273327	-0.0535868	0.0705132	0.143017	-0.628353	0.060537	0.114803	0.100631	0.278269	0.0941391	0.599559	-0.036844	0.0582109	-0.112063	-0.114571	-0.249752	-0.0232504	-0.343737	-0.0285081	-0.0667512	-0.186291	-0.36962	-0.590919	-0.793029	-0.889872	-0.829763	-0.637248	-0.402902	-0.207038	-0.0781551	-0.0285081
YDR332W		no	non_periodic	H	no	no_RIBI	no	no RP	-0.467511	-0.374691	-0.682355	-1.24355	-1.04218	-0.674176	-0.776036	-0.667484	0.00817813	-0.0315321	-0.0845868	0.0352404	0.0310058	0.139628	0.380639	0.164927	0.280856	0.174652	0.20506	0.056033	-0.116493	-0.348659	0.840596	0.851563	0.795263	0.693775	0.572387	0.453872	0.369353	0.349543	0.401554	0.505839	0.635271	0.760012	0.840596
YDR333C		no	non_periodic	H	no	no_RIBI	no	no RP	0.633557	0.813996	0.816643	-0.53634	0.127991	0.182159	-1.1699	-0.686004	-0.634484	-0.0706332	-0.0256815	-0.221173	0.0181877	-0.052814	0.239207	0.0452808	0.140991	0.143813	0.186391	0.189179	0.197111	-0.118992	0.290009	0.0312823	-0.202054	-0.32884	-0.304816	-0.140835	0.0973475	0.331187	0.506501	0.596503	0.595307	0.4931	0.290009
YDR334W	SWR1	no	uncertain	A	no	no_RIBI	no	no RP	0.429801	0.764957	0.485224	0.0813513	0.0761903	0.111764	-0.34845	-0.688767	-0.37346	-0.0264451	-0.0657076	-0.20198	-0.104063	-0.123465	-0.160201	-0.0423135	0.112555	0.178859	0.224111	0.192391	0.046167	-0.067189	0.932801	0.926098	0.892324	0.848026	0.808492	0.778357	0.760744	0.762142	0.780152	0.811558	0.857572	0.906184	0.932801
YDR336W		no	non_periodic	E	no	no_RIBI	no	no RP	-0.113406	-0.0739957	-0.0468152	-0.293178	-0.4471	0.0443162	-0.179772	-0.373104	0.0911314	0.14181	-0.130098	-0.0127397	-0.473207	0.0456655	-0.437435	0.107142	0.0424746	0.261576	0.273214	0.194539	0.3039	0.101118	0.702784	0.760629	0.804204	0.826873	0.830196	0.811136	0.769407	0.716198	0.662845	0.624912	0.618924	0.648862	0.702784
YDR338C		no	non_periodic	F	no	no_RIBI	no	no RP	-0.118315	-0.312835	-0.193822	-0.820135	-0.721864	-0.897571	-0.701819	-0.409029	-0.703748	0.0529328	0.0965297	0.046701	0.242565	0.058332	0.202346	-0.182732	-0.135362	-0.138917	-0.169851	-0.118553	-0.0934135	-0.229849	0.665212	0.604891	0.552471	0.525082	0.529498	0.561317	0.609454	0.662079	0.703874	0.725971	0.730001	0.711375	0.665212
YDR339C		no	non_periodic	E	no	no_RIBI	no	no RP	-0.119769	-0.690218	0.155108	-1.18026	-0.473323	-0.228958	-1.06049	0.216894	-0.384066	-0.0438332	-0.0612073	-0.22046	-0.228487	0.121232	-0.901957	0.446658	0.128262	0.358387	0.0336347	0.431436	0.194618	0.209199	0.197603	0.0738282	-0.0454195	-0.128428	-0.155806	-0.116644	-0.0191869	0.105831	0.222385	0.300552	0.324966	0.289377	0.197603
YDR341C		no	non_periodic	A	yes	tRNA synthetases or metabolism	no	no RP	-0.136561	1.05887	0.533543	0.8282	0.0460502	0.629673	0.96476	-1.01282	0.0961299	-0.00907829	-0.0169779	0.0813613	0.0397748	0.103205	0.383542	0.163447	0.189924	0.0617876	0.220762	0.0843089	0.125832	0.0425041	-1.74736	-1.65164	-1.5401	-1.46388	-1.45206	-1.49058	-1.55075	-1.61753	-1.66875	-1.70439	-1.74997	-1.78158	-1.74736
YDR342C	HXT7	yes	G1	E	no	no_RIBI	no	no RP	2.07361	0.725935	1.02286	0.570352	0.0918282	0.931238	-1.50326	-0.634107	-0.0916225	0.0588354	0.0190924	0.266149	0.133494	0.218864	-0.0630513	-0.211854	-0.949862	-0.653031	-5.36816	-5.11724	-5.65906	0.441493	0.407771	0.508327	0.670149	0.832294	0.961584	1.03671	1.04255	0.980776	0.857713	0.69611	0.534481	0.420205	0.407771
YDR344C		no	non_periodic	G	no	no_RIBI	no	no RP	-0.332278	-0.0624988	-0.0585909	0.123978	0.46252	0.623614	0.456256	0.525018	0.682205	-0.0487915	-0.178214	0.0289841	0.302815	0.193373	0.182456	0.131254	-0.0362799	-0.0496304	-0.147452	-0.129751	0.0473121	0.0326134	NA	NA	NA	NA	NA	NA	NA	NA	NA	NA	NA	NA	NA
YDR345C	HXT3	yes	G1	E	no	no_RIBI	no	no RP	2.91964	2.59362	2.25824	1.58272	1.2175	1.79954	-1.33691	-1.37613	-0.458704	0.032495	-0.0277411	0.164695	0.0642724	0.448742	0.758602	0.161125	0.193982	-0.112173	0.0293928	0.0343207	0.00120308	0.285111	-0.235227	-0.196291	-0.321877	-0.610543	-1.0744	-1.70183	-2.3402	-2.54015	-2.04323	-1.34838	-0.804178	-0.439238	-0.235227
YDR347W	MRP1	no	non_periodic	G	no	no_RIBI	no	no RP	-0.0396257	0.106972	-0.0688364	0.242879	0.234034	0.383234	0.282505	0.127061	0.45207	-0.0566695	-0.120587	0.0411329	-0.00574873	0.0386338	0.416286	0.0109994	0.0782914	0.064098	0.0105549	-0.0564979	-0.00659843	0.138311	0.131658	0.166096	0.208916	0.2447	0.265055	0.267628	0.253829	0.228409	0.196649	0.163802	0.134951	0.120469	0.131658
YDR348C		no	non_periodic	J	no	no_RIBI	no	no RP	0.734275	0.74747	0.593396	-0.198907	-0.0966826	-0.143562	-0.933183	-0.844153	-0.736958	0.185864	0.101128	0.317711	0.315975	0.14362	0.0112372	-0.031702	-0.24582	-0.226463	-0.33462	-0.193679	-0.103705	-0.0292988	-0.142114	-0.260416	-0.266302	-0.171584	-0.0221094	0.139421	0.277084	0.364807	0.386755	0.337008	0.21776	0.0418881	-0.142114
YDR349C	YPS7	no	non_periodic	A	no	no_RIBI	no	no RP	-0.809919	-0.0142899	-0.329926	0.511553	-0.138424	0.178561	1.32147	-0.124134	0.508487	0.0157018	-0.000302334	0.0269253	0.143349	0.157786	0.710615	0.0102335	0.290345	-0.0415573	0.101587	-0.114727	-0.0547328	-0.276179	0.511255	0.508454	0.440283	0.326158	0.189824	0.061196	-0.018857	-0.0185507	0.0631081	0.192433	0.32929	0.445235	0.511255
YDR350C	TCM10	no	non_periodic	D	no	no_RIBI	no	no RP	-0.0156679	0.394907	0.36125	-0.115909	-0.509027	0.171691	-0.100241	-0.903934	-0.189559	-0.0452974	0.00337337	-0.0563842	-0.0167394	-0.0561906	0.281835	-0.00988797	0.150254	0.102852	0.239593	0.0668122	0.0457693	-0.48205	1.22555	1.36302	1.43491	1.44358	1.40533	1.32043	1.19306	1.05203	0.932657	0.878643	0.923371	1.05768	1.22555
YDR351W	SBE2	no	non_periodic	A	no	no_RIBI	no	no RP	0.286788	1.23255	0.563484	0.0719683	0.154656	-0.00705223	-0.214819	-1.0779	-0.570537	-0.0719117	-0.140874	-0.109111	0.147205	0.0393921	0.5937	0.020246	0.366778	0.0573586	0.220228	0.101907	-0.0688475	-0.526635	1.16612	1.04169	0.858694	0.672788	0.536242	0.488494	0.545656	0.684978	0.853845	1.00725	1.12878	1.19431	1.16612
YDR352W		no	non_periodic	D	no	no_RIBI	no	no RP	0.21356	0.423873	0.508925	0.833323	0.429091	0.753949	0.619764	0.0052185	0.245024	0.00610486	0.079966	0.196587	0.131604	0.114134	0.650168	-0.0965489	0.0936173	-0.0643483	-0.117813	-0.287003	-0.258421	-0.298838	-0.418743	-0.533313	-0.58033	-0.556611	-0.481207	-0.371665	-0.250552	-0.14744	-0.0850151	-0.0811738	-0.146949	-0.272717	-0.418743
YDR353W	TRR1	yes	G1/S	E	no	no_RIBI	no	no RP	1.46288	1.06236	1.48371	1.15609	1.0915	1.47058	-0.30679	0.0291372	-0.0131371	0.18864	0.0453311	0.279214	0.154092	0.22953	0.209259	0.0825555	-0.0975649	-0.237982	-0.15405	-0.132846	0.152241	0.458987	-0.949454	-1.01346	-1.01444	-0.970844	-0.908361	-0.833185	-0.750675	-0.680304	-0.637655	-0.642543	-0.714252	-0.834841	-0.949454
YDR354W	TRP4	no	non_periodic	D	no	no_RIBI	no	no RP	-0.33164	-0.266752	0.0863474	0.743471	-0.0931952	0.645142	1.07511	0.173557	0.558794	0.0715643	0.0588285	0.0997713	0.117102	0.0639778	0.312261	-0.051763	-0.0940799	-0.155985	0.0164155	-0.117465	0.0157808	0.210934	-0.160563	-0.0696851	0.0134373	0.0635555	0.0713467	0.0398454	-0.0205746	-0.0952797	-0.165424	-0.215743	-0.239971	-0.224484	-0.160563
YDR355C		no	non_periodic	A	no	no_RIBI	no	no RP	-1.45971	-0.709797	-1.37739	0.547208	-0.180734	0.367465	2.00692	0.529063	1.74485	0.0704515	-0.128935	0.21811	0.123059	0.326804	-0.324817	0.1517	0.00981728	-0.244249	-0.270886	-0.259457	0.00313233	0.113018	NA	NA	NA	NA	NA	NA	NA	NA	NA	NA	NA	NA	NA
YDR356W	SPC110	yes	G1/S	F	no	no_RIBI	no	no RP	-0.305391	-0.642225	-0.9124	0.304867	0.239399	0.417637	0.610258	0.881624	1.33004	-0.0165313	0.277006	0.365878	0.822818	0.39795	0.612793	0.33519	-0.0549216	-0.379478	-0.687194	-0.690477	-0.720387	-0.809365	0.530878	0.0701826	-0.451418	-0.848746	-0.88727	-0.533041	-0.0272446	0.423478	0.741794	0.913942	0.95014	0.832477	0.530878
YDR358W	GGA1	no	non_periodic	E	no	no_RIBI	no	no RP	1.14719	0.438727	0.431025	-1.37172	-1.21192	-0.771214	-2.51891	-1.65064	-1.20224	0.022859	-0.0440663	-0.145292	-0.233322	-0.258296	-0.871176	-0.353894	-0.256419	-0.102993	0.0147059	0.141492	0.0341297	-0.00609591	0.252641	0.373482	0.443408	0.452487	0.405643	0.311257	0.187197	0.0641376	-0.0212055	-0.0411935	0.00764	0.115292	0.252641
YDR359C	VID21	no	non_periodic	A	no	no_RIBI	no	no RP	-0.145944	0.313209	0.159699	0.0539547	-0.0322134	0.235303	0.199899	-0.345422	0.075604	0.0379155	-0.0461608	-0.193973	0.00380168	-0.225519	-0.505405	-0.248434	0.102893	0.0112893	0.191547	0.294682	0.062048	-0.153793	0.198319	0.17233	0.18635	0.229936	0.287616	0.345808	0.39189	0.416861	0.413787	0.381532	0.325731	0.257312	0.198319
YDR360W		no	non_periodic	G	no	no_RIBI	no	no RP	-1.47379	-1.27362	-0.785764	0.825577	1.46492	1.37731	2.29936	2.73854	2.16307	-0.0777208	-0.160618	0.0686518	0.269768	0.29458	0.750613	0.336434	0.255889	-0.0822703	-0.241939	-0.302106	-0.0589914	-0.103554	NA	NA	NA	NA	NA	NA	NA	NA	NA	NA	NA	NA	NA
YDR361C	BCP1	no	uncertain	A	no	no_RIBI	no	no RP	-0.391161	0.30374	0.105643	0.101801	0.529748	0.273127	0.492962	0.226008	0.167485	-0.125842	-0.183086	-0.17038	-0.349098	-0.0756248	0.451586	0.382339	0.455748	0.509519	0.581204	0.350634	0.383101	0.0399873	-0.52671	-0.616975	-0.664767	-0.668259	-0.63685	-0.572139	-0.481933	-0.389956	-0.318815	-0.291911	-0.327526	-0.417574	-0.52671
YDR362C	TFC6	no	non_periodic	F	no	no_RIBI	no	no RP	1.32822	1.02721	0.297694	-0.304993	-0.0442227	-0.638289	-1.63321	-1.07144	-0.935982	-0.152788	-0.0779764	0.141021	0.22796	0.152671	0.607374	0.278004	0.263582	0.245573	0.115845	-0.0623318	-0.247246	-0.366731	-0.232846	-0.309733	-0.29971	-0.219944	-0.105867	0.014568	0.117321	0.181959	0.195255	0.150722	0.0486945	-0.0947433	-0.232846
YDR363W-A	SEM1	no	non_periodic	A	no	no_RIBI	no	no RP	-0.616726	0.207066	0.96301	0.503092	0.912736	0.95216	1.11982	0.705669	-0.0108506	0.195668	0.0514968	-0.5221	-0.897452	-0.105301	-2.356	0.144965	-0.487794	0.550451	-0.237223	0.869306	0.0741001	1.06394	0.0649273	0.267036	0.438752	0.543165	0.574135	0.531561	0.42025	0.258747	0.0790322	-0.0707671	-0.141441	-0.0940177	0.0649273
YDR364C	CDC40	no	non_periodic	H	no	no_RIBI	no	no RP	0.211737	0.510944	-0.149587	-1.73051	-0.556671	-0.578004	-1.94225	-1.06762	-0.428417	-0.190856	-0.0473501	-0.154785	0.02474	-0.0466509	0.211561	0.0754508	0.340399	0.303749	0.26449	0.152546	0.0588091	-0.221818	0.121335	0.131465	0.160554	0.195373	0.225654	0.246399	0.255106	0.251272	0.234761	0.206705	0.170615	0.136853	0.121335
YDR369C	XRS2	no	uncertain	D	no	no_RIBI	no	no RP	-1.28186	-1.50254	-1.46717	-1.89532	-2.97331	-1.67315	-0.613464	-1.47077	-0.205977	-0.0568546	-0.0541878	-0.0171936	-0.12944	-0.145236	-0.314535	0.00818091	0.031771	0.138577	0.237514	0.0431247	0.0703826	-0.200475	0.308862	0.183001	0.0243962	-0.127577	-0.235215	-0.260048	-0.185254	-0.0385884	0.129054	0.268804	0.353365	0.369499	0.308862
YDR371W	CTS2	no	non_periodic	J	no	no_RIBI	no	no RP	0.0841368	0.924586	-0.025982	-1.15255	0.0408894	-1.15194	-1.23668	-0.883697	-1.12596	0.0367749	0.0607775	0.0962764	0.0981609	-0.0327953	0.0468121	-0.269852	-0.119618	-0.133041	0.121536	-0.0156859	0.0797441	-0.470243	0.148049	0.189674	0.263141	0.340634	0.403354	0.440132	0.444294	0.4166	0.361227	0.288517	0.21367	0.15825	0.148049
YDR372C		no	non_periodic	F	no	no_RIBI	no	no RP	0.831682	0.771625	0.482579	0.592147	0.776779	0.838393	-0.239535	0.00515415	0.355814	-0.0809144	-0.0740989	0.0016063	-0.135723	-0.0678174	0.0668691	0.0596332	0.137074	0.203716	0.213153	0.136035	0.0169871	-0.0732347	0.0224562	-0.154764	-0.346413	-0.50409	-0.584537	-0.550865	-0.406888	-0.207984	-0.0166678	0.118718	0.173679	0.140427	0.0224562
YDR373W	FRQ1	no	non_periodic	B	no	no_RIBI	no	no RP	0.549957	0.624472	0.549006	-0.240146	-0.16613	-0.293677	-0.790103	-0.790602	-0.842683	-0.0802129	-0.130658	0.0734719	-0.303519	-0.0343446	0.294615	0.319719	-0.0448141	0.495905	0.276836	0.2121	0.0357338	0.236235	-0.849509	-0.564369	-0.300729	-0.123483	-0.0500935	-0.0767242	-0.19496	-0.391916	-0.637104	-0.877129	-1.04157	-1.04058	-0.849509
YDR375C	BCS1	no	non_periodic	F	no	no_RIBI	no	no RP	0.22208	-0.642332	-0.309712	-0.147569	-0.0247563	-0.133037	-0.36965	0.617576	0.176675	-0.23665	-0.143405	-0.200029	-0.124616	0.00290721	0.188207	0.0443474	0.0836846	0.0575084	0.0925941	0.034358	0.0525723	-0.332942	0.810277	0.776209	0.774299	0.805601	0.861626	0.923484	0.970967	0.995115	0.988317	0.95506	0.911427	0.861755	0.810277
YDR378C	LSM6	no	non_periodic	E	no	no_RIBI	no	no RP	0.178692	0.245071	0.0488184	0.317144	0.12242	0.610509	0.138452	-0.122651	0.561691	0.0893715	0.165343	0.0732442	-0.527526	0.0907687	-0.308501	0.208165	-0.172903	0.282372	-0.17608	0.245145	0.0323563	0.481285	-0.941503	-0.88883	-0.783794	-0.675832	-0.598978	-0.558199	-0.549644	-0.574118	-0.626412	-0.704851	-0.810847	-0.909664	-0.941503
YDR379C-A		no	non_periodic	F	no	no_RIBI	no	no RP	-0.77411	-1.71216	-1.40852	-0.710659	-1.36921	-0.999851	0.063451	0.342947	0.40867	0.213016	-0.00167911	0.037807	-0.456685	-0.185796	-1.77601	-0.454558	-0.726407	-0.238348	-0.529934	-0.0188558	-0.25428	0.203543	0.528797	0.678463	0.743493	0.724511	0.635199	0.486054	0.300164	0.123946	0.0169783	0.0232673	0.139096	0.327801	0.528797
YDR380W	ARO10	yes	G2/M	H	no	no_RIBI	no	no RP	-0.684806	-0.491265	-0.452903	-0.985832	0.0886511	-0.589254	-0.301026	0.579916	-0.136352	0.0163284	0.150263	0.139185	0.364316	0.152443	0.227539	-0.53314	-0.456666	-0.512458	-0.553505	-0.708144	-0.620721	-0.920353	-0.51462	-0.0924993	0.251523	0.463094	0.543924	0.500342	0.334421	0.0555229	-0.309239	-0.683849	-0.922084	-0.858069	-0.51462
YDR381C-A		no	non_periodic	A	no	no_RIBI	no	no RP	-0.113892	0.460088	0.21349	1.39574	1.12503	1.48368	1.50963	0.664945	1.27019	-0.0696869	-0.0896308	-0.248453	-0.29361	0.0914178	-0.972855	0.16106	-0.238775	0.355299	-0.277762	0.422543	-0.125603	0.0831894	0.683368	0.48156	0.330807	0.287277	0.359481	0.513747	0.694686	0.853942	0.957185	0.991694	0.962423	0.860028	0.683368
YDR382W	RPP2B	no	non_periodic	A	no	no_RIBI	no	no RP	1.18699	1.57532	1.84252	1.89367	1.88525	2.07321	0.706681	0.309926	0.23068	0.0424115	-0.0103939	0.215298	-0.181323	0.114077	-0.287724	0.415555	-0.0410677	0.134575	-0.172829	0.126251	-0.0317244	0.912272	-1.55399	-1.54349	-1.49368	-1.4426	-1.41785	-1.40907	-1.39716	-1.38348	-1.36873	-1.37234	-1.42579	-1.50678	-1.55399
YDR383C	NKP1	no	non_periodic	J	no	no_RIBI	no	no RP	1.00664	1.44938	0.756956	0.827047	0.923338	0.920603	-0.179591	-0.526045	0.163647	0.33838	0.15485	0.182724	0.0233598	0.256819	-1.09915	0.0736085	-0.235003	-0.090715	-0.418316	0.00351165	-0.00965551	0.343383	1.38085	1.40731	1.37678	1.31263	1.23952	1.16494	1.0979	1.05908	1.05799	1.09931	1.18669	1.29689	1.38085
YDR384C	ATO3	no	non_periodic	G	no	no_RIBI	no	no RP	-0.333457	-0.195492	0.165732	0.775323	1.45376	1.33131	1.10878	1.64925	1.16558	0.187658	0.178139	0.21892	0.332347	0.141008	0.0692239	-0.177045	-0.0410843	-0.0147463	-0.148418	-0.0939586	0.00457657	0.223647	-0.748409	-0.879154	-0.903683	-0.830773	-0.701017	-0.547126	-0.399378	-0.289904	-0.23925	-0.263533	-0.374333	-0.555764	-0.748409
YDR385W	EFT2	no	non_periodic	E	yes	translation initiation and elongation factors	no	no RP	1.67815	1.24804	1.354	1.70438	1.66588	1.83795	0.0262234	0.417832	0.483948	-0.0337131	0.0852404	0.0745175	0.112624	0.223213	0.268857	-0.074104	0.0978513	-0.00138513	0.0913234	0.0788888	0.0023205	0.1272	-2.05192	-2.01373	-1.94304	-1.88769	-1.87903	-1.89931	-1.91724	-1.92609	-1.91833	-1.91508	-1.95923	-2.02765	-2.05192
YDR386W	MUS81	no	non_periodic	A	no	no_RIBI	no	no RP	-1.02665	-0.00316238	-0.740546	-0.737914	-0.498072	-0.339437	0.28874	-0.49491	0.401108	-0.124531	-0.0416112	0.0833231	0.204265	0.238557	0.476895	0.263916	0.167415	0.0969624	-0.165759	-0.162902	-0.285041	-0.432507	1.12362	1.20191	1.0944	0.831151	0.429311	-0.100857	-0.659855	-0.949278	-0.691796	-0.128653	0.418378	0.851766	1.12362
YDR387C		no	non_periodic	E	no	no_RIBI	no	no RP	0.297708	-0.100292	0.3101	-0.651987	-0.121946	-0.26561	-0.949695	-0.0216541	-0.57571	0.0441357	-0.0335511	-0.00897622	0.013842	-0.0181999	0.275501	-0.320646	0.0786815	-0.127699	0.068445	-0.242472	0.0265393	-0.364319	-0.0275312	-0.0574321	-0.124531	-0.217133	-0.319268	-0.401273	-0.428833	-0.389243	-0.295069	-0.183883	-0.094141	-0.0405745	-0.0275312
YDR388W	RVS167	no	non_periodic	F	no	no_RIBI	no	no RP	1.77949	1.74167	1.34469	0.640731	0.502962	0.518795	-1.13876	-1.23871	-0.825891	0.061663	-0.0356992	0.0731847	0.162196	0.100658	-0.229957	0.0910111	-0.0835658	-0.0486453	-0.260884	-0.0280827	-0.0586662	0.17681	-1.77225	-1.55912	-1.34459	-1.19728	-1.14819	-1.18749	-1.29318	-1.44952	-1.62121	-1.77237	-1.88234	-1.89654	-1.77225
YDR389W	SAC7	no	non_periodic	A	no	no_RIBI	no	no RP	0.104276	0.471546	0.352107	0.83772	0.775575	0.847184	0.733444	0.30403	0.495077	0.127322	-0.0407526	-0.178405	-0.221136	-0.16819	-0.140862	-0.0113061	0.263021	0.077427	0.260448	0.139926	0.0548536	-0.279173	1.18059	1.25344	1.35189	1.44908	1.53202	1.57948	1.5724	1.51481	1.4135	1.29526	1.20326	1.16204	1.18059
YDR390C	UBA2	yes	G2/M	A	no	no_RIBI	no	no RP	-0.427743	0.171208	0.253165	-0.886765	-0.22603	-0.683099	-0.459022	-0.397238	-0.936264	-0.241269	-0.181754	-0.0837814	0.0603008	0.130438	0.678141	0.297103	0.260575	0.174886	0.16745	-0.0322757	-0.145995	-0.563047	1.12405	0.878125	0.456832	-0.0941063	-0.68938	-1.06198	-0.87285	-0.296839	0.289741	0.732972	1.02575	1.16852	1.12405
YDR391C		no	uncertain	E	no	no_RIBI	no	no RP	1.33515	0.839737	1.0122	-0.393821	-0.152231	0.18383	-1.72897	-0.991969	-0.828366	0.18078	0.174729	0.0660837	-0.0939999	-0.0278847	-0.149648	-0.280984	-0.074187	0.0161389	0.157498	0.0809672	0.125948	-0.234664	0.231972	0.319065	0.418259	0.499337	0.548561	0.558603	0.526986	0.461366	0.373982	0.284471	0.215894	0.192907	0.231972
YDR392W	SPT3	no	non_periodic	F	no	no_RIBI	no	no RP	0.719979	0.45187	0.458946	0.0334496	-0.0184287	-0.134071	-0.686529	-0.470298	-0.593016	0.0173908	-0.0296123	0.041618	-0.0558439	-0.0502664	-0.134174	0.13584	0.0305198	0.0766843	0.0428999	0.0566606	0.071804	-0.0188077	-0.238223	-0.186408	-0.161547	-0.174096	-0.224111	-0.296893	-0.367969	-0.41559	-0.42306	-0.394325	-0.350687	-0.298396	-0.238223
YDR393W	SHE9	no	non_periodic	H	no	no_RIBI	no	no RP	0.358215	0.138626	0.259374	0.303872	0.996881	0.565196	-0.0543427	0.858255	0.305822	0.0173908	-0.0296123	0.041618	-0.0558439	-0.0502664	-0.134174	0.13584	0.0305198	0.0766843	0.0428999	0.0566606	0.071804	-0.0188077	1.8997	1.81118	1.77819	1.81976	1.92331	2.04371	2.13456	2.18064	2.17042	2.11904	2.06328	1.99588	1.8997
YDR395W	SXM1	no	non_periodic	A	no	no_RIBI	no	no RP	-0.468312	0.0249607	0.144914	0.403491	0.647168	0.395526	0.871802	0.622207	0.250612	-0.0313066	0.0935797	-0.046135	0.0806392	-0.0401637	0.416714	-0.116417	0.165954	0.0955226	0.22039	0.0661289	0.0945092	-0.209392	-0.259073	-0.291137	-0.262118	-0.193698	-0.112709	-0.0349706	0.0270821	0.0611725	0.0592989	0.0168148	-0.0662695	-0.172031	-0.259073
YDR397C	NCB2	no	non_periodic	A	no	no_RIBI	no	no RP	0.741739	0.822745	1.79191	0.337235	0.259504	0.162248	-0.404504	-0.56324	-1.62966	0.10704	0.0867365	0.057918	-0.473092	-0.0826148	-0.592337	0.334978	-0.274939	0.250084	0.161463	0.414297	0.131884	0.654294	-0.266964	-0.295747	-0.250668	-0.160505	-0.0589865	0.0332573	0.100919	0.131512	0.117984	0.0581432	-0.0447824	-0.169207	-0.266964
YDR398W	UTP5	no	non_periodic	F	yes	RIBOSOME BIOGENESIS	no	no RP	1.65126	0.902372	0.948741	0.188722	0.704033	0.634624	-1.46254	-0.198339	-0.314118	0.0520648	0.0671683	0.10085	0.155358	-0.0554887	0.392046	0.267703	0.220335	0.158308	0.223471	0.151254	0.301646	-0.0205908	-0.301044	-0.341078	-0.354626	-0.347668	-0.329197	-0.298467	-0.255435	-0.210036	-0.173873	-0.162025	-0.187381	-0.242417	-0.301044
YDR399W	HPT1	no	G1	A	yes	NUCLEOTIDE METABOLISM	no	no RP	0.906229	2.02512	1.87907	1.47923	1.51456	1.19854	0.573001	-0.510557	-0.680534	0.212	-0.0470114	0.0936264	-0.397362	-0.104791	0.35466	0.25975	0.305474	0.145651	0.317747	0.265524	0.325374	0.22175	-1.29694	-0.866185	-0.495683	-0.256278	-0.157665	-0.189806	-0.344445	-0.615139	-0.976962	-1.36331	-1.63904	-1.6197	-1.29694
YDR400W	URH1	yes	G1/S	C	no	no_RIBI	no	no RP	0.120255	0.00869328	-0.29486	0.311322	-0.0985481	-0.0556825	0.191067	-0.107241	0.239178	0.402649	0.414256	0.593816	0.632473	0.269714	0.0983863	-0.379133	-0.635911	-0.455606	-0.597918	-0.517657	-0.182975	0.193425	-1.08843	-1.41029	-1.46844	-1.25125	-0.902953	-0.551477	-0.267437	-0.0881574	-0.028533	-0.0991607	-0.313716	-0.668935	-1.08843
YDR402C	DIT2	no	non_periodic	I	no	no_RIBI	no	no RP	-1.0717	-1.16816	-2.68563	-3.13753	-1.02266	-2.14357	-2.06583	0.145501	0.542059	0.0783873	0.0617445	0.221142	0.319315	0.308128	0.1153	0.0767516	-0.000372985	-0.214975	-0.186719	-0.309333	-0.154984	-0.216574	-0.0861884	0.486123	0.801429	0.900073	0.818918	0.556874	0.0891567	-0.620569	-1.56986	-2.31228	-1.883	-0.916591	-0.0861884
YDR403W	DIT1	no	non_periodic	F	no	no_RIBI	no	no RP	-1.51457	-2.36426	-2.50842	-1.25151	-0.699725	-1.08811	0.263066	1.66453	1.42031	0.0501968	0.0935766	0.182309	-0.140151	-0.0154909	0.172849	0.0449642	-0.0481594	0.0945389	0.0707777	0.0546579	-0.0681751	-0.133135	-0.554287	-0.691287	-0.754579	-0.736068	-0.654725	-0.530045	-0.388808	-0.26645	-0.189264	-0.178212	-0.247301	-0.387065	-0.554287
YDR404C	RPB7	no	non_periodic	G	no	no_RIBI	no	no RP	-0.137345	0.371299	0.309256	-0.568603	0.491488	0.592119	-0.431259	0.120189	0.282863	-0.0484719	-0.0814333	0.0960624	0.0661813	0.118375	0.117027	-0.0979774	0.0705043	-0.014302	-0.00992084	-0.0381187	-0.138307	-0.0504517	0.222389	0.283845	0.345032	0.388044	0.405835	0.396329	0.362023	0.312075	0.257491	0.210564	0.182221	0.184218	0.222389
YDR405W	MRP20	no	non_periodic	H	no	no_RIBI	no	no RP	-0.346711	-0.74595	0.19489	0.488172	1.05223	0.448039	0.834883	1.79818	0.253149	-0.101222	-0.109665	-0.0267305	0.370707	0.140185	0.229979	0.295422	0.261569	-0.0294835	-0.116124	-0.156599	-0.270204	-0.380789	0.564613	0.531306	0.515495	0.521613	0.547399	0.584009	0.620201	0.648472	0.660217	0.65323	0.633646	0.603135	0.564613
YDR407C	TRS120	no	non_periodic	G	no	no_RIBI	no	no RP	-1.37638	-0.766989	-1.01977	-1.11807	-0.580022	-0.368318	0.258314	0.186967	0.651454	0.0439646	0.190523	0.0222082	0.191045	-0.103409	0.168825	-0.257927	-0.139139	-0.117019	-0.0903634	-0.139899	0.0217404	-0.166476	0.19752	0.0490372	-0.039476	-0.0424984	0.0319999	0.158506	0.300622	0.422692	0.497804	0.511894	0.463278	0.352229	0.19752
YDR408C	ADE8	no	non_periodic	B	no	no_RIBI	no	no RP	0.155281	0.458142	0.451108	0.856519	1.27935	0.643355	0.701238	0.821208	0.192247	0.0938291	-0.344832	-0.0380012	-0.263597	-0.144875	0.147033	0.401844	0.480249	0.263235	0.389198	0.1371	0.177322	0.0698173	-0.72209	-0.396254	-0.248024	-0.273904	-0.471201	-0.843495	-1.38824	-2.05792	-2.56192	-2.41202	-1.81491	-1.20951	-0.72209
YDR409W	SIZ1	no	uncertain	A	no	no_RIBI	no	no RP	-0.771886	-0.82947	-0.553847	0.0926317	0.160976	0.114984	0.864518	0.990446	0.668832	-0.0413319	-0.068526	-0.134574	0.11939	-0.155883	0.12954	0.000755315	0.278812	-2.77426e-05	0.12563	0.0508592	0.00222518	-0.406214	1.53158	1.51433	1.49451	1.48909	1.50709	1.53368	1.5497	1.55316	1.53966	1.52018	1.51996	1.5326	1.53158
YDR410C	STE14	no	non_periodic	A	no	no_RIBI	no	no RP	-0.25455	0.488536	-0.521498	0.248212	0.179777	0.492571	0.502762	-0.308759	1.01407	0.048202	-0.0363332	0.148382	-0.157822	-0.041506	-0.0314424	-0.213105	-0.346816	0.0696105	0.00125837	-0.14331	0.0466608	0.205888	-0.520793	-0.584544	-0.631311	-0.659968	-0.672127	-0.656204	-0.60456	-0.530855	-0.454997	-0.40481	-0.405491	-0.453158	-0.520793
YDR411C		no	non_periodic	A	no	no_RIBI	no	no RP	0.565158	0.676832	0.736761	0.947447	1.03361	1.02224	0.382288	0.35678	0.285477	0.0490741	-0.0314602	0.0911125	0.112272	0.219772	0.367894	-0.0758217	-0.0878457	-0.205296	-0.154314	-0.329638	-0.319037	-0.419289	0.40949	0.336425	0.134948	-0.16847	-0.539684	-0.891463	-1.05253	-0.906979	-0.546324	-0.160126	0.14472	0.341477	0.40949
YDR413C		no	non_periodic	G	no	no_RIBI	no	no RP	-1.23611	-0.805746	-0.697173	-0.624165	-0.0270213	-0.0473088	0.611948	0.778725	0.649864	0.0895419	-0.155879	0.179226	-0.0445279	0.223089	-0.465871	0.223873	-0.054099	-0.135629	-0.376974	-0.224911	0.0500564	0.0628455	NA	NA	NA	NA	NA	NA	NA	NA	NA	NA	NA	NA	NA
YDR414C	ERD1	no	non_periodic	H	no	no_RIBI	no	no RP	-0.44734	-0.564408	0.0935218	-0.467186	0.0905879	-0.466284	-0.0198457	0.654996	-0.559806	0.0118602	0.14325	0.330992	0.2064	0.134925	0.869466	-0.0607712	0.0997723	-0.0820678	-0.052159	-0.358406	-0.247268	-0.216078	-0.113265	-0.206963	-0.229462	-0.183701	-0.0937077	0.0169307	0.123708	0.203057	0.237834	0.21814	0.141999	0.019647	-0.113265
YDR415C		no	non_periodic	F	no	no_RIBI	no	no RP	0.342646	0.273953	0.00906635	0.165008	-0.0504164	0.107865	-0.177638	-0.32437	0.0987989	-0.0372463	-0.0263791	0.0324767	-0.0385086	0.000322199	0.188309	0.00117891	0.00331266	0.0190061	-0.0428557	-0.119343	-0.0414599	-0.294232	0.355047	0.459094	0.467966	0.389183	0.238568	0.0369303	-0.171707	-0.319799	-0.341209	-0.228454	-0.0378968	0.174012	0.355047
YDR416W	SYF1	no	non_periodic	H	no	no_RIBI	no	no RP	0.146755	0.169476	0.207892	-0.128321	0.207222	0.125598	-0.275076	0.0377461	-0.0822945	-0.0956971	-0.0718635	-0.153371	-0.223953	-0.0258719	0.375903	0.139488	0.355921	0.360413	0.327588	0.172376	0.110482	-0.206083	1.22914	1.07589	0.847845	0.609492	0.42764	0.36249	0.441733	0.629136	0.849179	1.04254	1.18982	1.26587	1.22914
YDR417C		no	non_periodic	A	no	no_RIBI	no	no RP	0.553882	1.12693	1.06019	1.60253	1.45733	1.71074	1.04865	0.3304	0.650558	0.0379533	-0.177938	0.092337	0.146093	0.378514	-0.134608	0.196215	0.00906837	-0.248649	-0.194116	-0.232329	-0.0334497	0.0464513	NA	NA	NA	NA	NA	NA	NA	NA	NA	NA	NA	NA	NA
YDR418W	RPL12B	no	non_periodic	A	no	no_RIBI	yes	RPL	1.07386	1.33367	1.80751	1.679	1.61919	1.7924	0.605136	0.285519	-0.015106	0.0789994	-0.0303085	0.220779	-0.0909918	0.0913557	0.277346	0.264574	0.0732405	0.0434541	0.110687	0.168318	-0.0157497	0.55013	-1.77099	-1.82932	-1.82444	-1.78561	-1.74215	-1.68699	-1.61062	-1.53213	-1.4687	-1.45248	-1.52155	-1.65258	-1.77099
YDR421W	ARO80	no	non_periodic	E	no	no_RIBI	no	no RP	-0.0946108	-0.170865	-0.420954	-0.768604	-0.887318	-0.413103	-0.673993	-0.716453	0.00785146	-0.0653633	-0.118476	-0.173309	-0.012064	-0.0815869	-0.0583014	0.0266563	0.256586	0.144983	0.206924	0.119576	0.000266692	-0.266785	0.508905	0.545762	0.57432	0.588926	0.589732	0.575533	0.547748	0.51468	0.483346	0.461769	0.458343	0.475898	0.508905
YDR422C	SIP1	no	non_periodic	A	no	no_RIBI	no	no RP	-0.230041	0.208303	-0.10143	-0.151165	-0.0583832	-0.0208821	0.0788759	-0.266686	0.080548	-0.0691338	-0.0364751	-0.075797	0.0558219	-0.0710459	0.257746	-0.0274049	0.178109	0.0815853	0.103288	-0.0270976	-0.0777168	-0.271811	0.264077	0.317411	0.305582	0.234851	0.119405	-0.0185384	-0.141551	-0.207888	-0.190313	-0.0997057	0.0261584	0.157266	0.264077
[truncated: 3,705 more rows]
